# Supplementary material for: The dePARylase NUDT16 promotes radiation resistance of cancer cells by blocking SETD3 for degradation via reversing its ADP-ribosylation
Source: J Biol Chem. 2024 Jan 23;300(3):105671. doi: 10.1016/j.jbc.2024.105671 (PMC10926213; doi:10.1016/j.jbc.2024.105671)
Supplement: Supporting Table S1 [file mmc1.xlsx]

## Sheet: Proteins
Table 1: A list of interacting partners of SETD3 identified by mass spectrometry and their corresponding unique peptide numbers .
Checked	Master	Accession	Description	Coverage [%]	# Peptides	# PSMs	# Unique Peptides	# AAs	MW [kDa]	calc. pI	Score Sequest HT: Sequest HT	# Peptides (by Search Engine): Sequest HT	# Protein Pathway Groups	Found in Sample: [S63] F63: Sample	# Protein Groups
FALSE	Master Protein	Q99996	A-kinase anchor protein 9 [OS=Homo sapiens]	24	82	83	81	3911	453.4	4.98	253.76	82	0	High	1
FALSE	Master Protein	P27694	Replication protein A 70 kDa DNA-binding subunit [OS=Homo sapiens]	54	36	62	36	616	68.1	7.21	217.81	36	0	High	1
FALSE	Master Protein	P09874	Poly [ADP-ribose] polymerase 1 [OS=Homo sapiens]	36	43	51	43	1014	113	8.88	163.62	43	0	High	1
FALSE	Master Protein	P78527	DNA-dependent protein kinase catalytic subunit [OS=Homo sapiens]	15	49	49	49	4128	468.8	7.12	144.53	49	0	High	1
FALSE	Master Protein	P46013	Proliferation marker protein Ki-67 [OS=Homo sapiens]	20	42	45	4	3256	358.5	9.45	128.93	42	0	High	1
FALSE	Master Protein	O95613	Pericentrin [OS=Homo sapiens]	16	40	42	40	3336	377.8	5.55	125.21	40	0	High	1
FALSE	Master Protein	Q92878	DNA repair protein Rad50 [OS=Homo sapiens]	30	40	43	39	1312	153.8	6.89	122.68	40	0	High	1
FALSE	Master Protein	Q02224	Centromere-associated protein E [OS=Homo sapiens]	19	44	45	44	2701	316.2	5.64	122.45	44	0	High	1
FALSE	Master Protein	P46013-2	Isoform Short of Proliferation marker protein Ki-67 [OS=Homo sapiens]	21	39	42	1	2896	319.2	9.51	120.84	39	0	High	1
FALSE	Master Protein	O95714	E3 ubiquitin-protein ligase HERC2 [OS=Homo sapiens]	10	38	40	38	4834	526.9	6.28	115.37	38	0	High	1
FALSE	Master Protein	P52272	Heterogeneous nuclear ribonucleoprotein M [OS=Homo sapiens]	53	33	40	33	730	77.5	8.7	113.42	33	0	High	1
FALSE	Master Protein	O60293	Zinc finger C3H1 domain-containing protein [OS=Homo sapiens]	20	35	37	35	1989	226.2	8.13	108.52	35	0	High	1
FALSE	Master Protein	P42166	Lamina-associated polypeptide 2, isoform alpha [OS=Homo sapiens]	49	28	32	17	694	75.4	7.66	102.32	28	0	High	1
FALSE	Master Protein	P35580	Myosin-10 [OS=Homo sapiens]	19	30	31	26	1976	228.9	5.54	95.94	30	0	High	1
FALSE	Master Protein	Q15233	Non-POU domain-containing octamer-binding protein [OS=Homo sapiens]	37	18	31	15	471	54.2	8.95	93.82	18	0	High	1
FALSE	Master Protein	Q9BX40	protein LSM14 homolog B [OS=Homo sapiens]	61	20	25	20	385	42	9.69	93.49	20	0	High	1
FALSE	Master Protein	Q92499	ATP-dependent RNA helicase DDX1 [OS=Homo sapiens]	42	25	28	25	740	82.4	7.23	91.85	25	0	High	1
FALSE	Master Protein	Q9BZF9	Uveal autoantigen with coiled-coil domains and ankyrin repeats [OS=Homo sapiens]	24	32	33	32	1416	162.4	7.03	91.44	32	0	High	1
FALSE	Master Protein	P13010	X-ray repair cross-complementing protein 5 [OS=Homo sapiens]	38	26	27	26	732	82.7	5.81	90.8	26	0	High	1
FALSE	Master Protein	P49916-1	DNA ligase 3 [OS=Homo sapiens]	31	27	29	27	1009	112.8	9.01	89.69	27	0	High	1
FALSE	Master Protein	Q7L2E3-2	Isoform 2 of Putative ATP-dependent RNA helicase DHX30 [OS=Homo sapiens]	30	25	27	25	1222	136	8.6	88.57	25	0	High	1
FALSE	Master Protein	P23246-1	splicing factor, proline- and glutamine-rich [OS=Homo sapiens]	30	22	28	20	707	76.1	9.44	88.14	22	0	High	1
FALSE	Master Protein	Q14204	Cytoplasmic dynein 1 heavy chain 1 [OS=Homo sapiens]	7	28	29	28	4646	532.1	6.4	79.85	28	0	High	1
FALSE	Master Protein	Q96SN8	CDK5 regulatory subunit-associated protein 2 [OS=Homo sapiens]	17	25	27	25	1893	214.9	5.58	78.5	25	0	High	1
FALSE	Master Protein	P07437	tubulin beta chain [OS=Homo sapiens]	45	16	22	4	444	49.6	4.89	75.43	16	0	High	1
FALSE	Master Protein	P68363	Tubulin alpha-1B chain [OS=Homo sapiens]	40	16	23	2	451	50.1	5.06	75.29	16	0	High	1
FALSE	Master Protein	Q86TU7	Histone-lysine N-methyltransferase setd3 [OS=Homo sapiens]	41	26	27	26	594	67.2	5.96	74.88	26	0	High	1
FALSE	Master Protein	Q96SU4	Oxysterol-binding protein-related protein 9 [OS=Homo sapiens]	28	19	21	19	736	83.1	6.18	74.6	19	0	High	1
FALSE	Master Protein	Q04637	eukaryotic translation initiation factor 4 gamma 1 [OS=Homo sapiens]	15	21	26	18	1599	175.4	5.33	74.22	21	0	High	1
FALSE	Master Protein	O00571	ATP-dependent RNA helicase DDX3X [OS=Homo sapiens]	34	18	23	17	662	73.2	7.18	72.76	18	0	High	1
FALSE	Master Protein	P68104	Elongation factor 1-alpha 1 [OS=Homo sapiens]	38	15	19	9	462	50.1	9.01	71.41	15	0	High	1
FALSE	Master Protein	Q9NXG0-1	Centlein [OS=Homo sapiens]	19	26	26	26	1405	161.5	8.15	69.99	26	0	High	1
FALSE	Master Protein	P68371	Tubulin beta-4B chain [OS=Homo sapiens]	43	14	20	2	445	49.8	4.89	69.38	14	0	High	1
FALSE	Master Protein	P11940-1	Polyadenylate-binding protein 1 [OS=Homo sapiens]	34	17	21	13	636	70.6	9.5	67.71	17	0	High	1
FALSE	Master Protein	Q9BQE3	Tubulin alpha-1C chain [OS=Homo sapiens]	37	15	21	1	449	49.9	5.1	66.95	15	0	High	1
FALSE	Master Protein	Q14157-1	Isoform 2 of Ubiquitin-associated protein 2-like [OS=Homo sapiens]	21	14	21	14	983	103.9	6.98	66.1	14	0	High	1
FALSE	Master Protein	Q9BXB4	Oxysterol-binding protein-related protein 11 [OS=Homo sapiens]	26	15	18	15	747	83.6	7.06	65.97	15	0	High	1
FALSE	Master Protein	Q08211	Atp-dependent rna helicase a [OS=Homo sapiens]	21	21	23	21	1270	140.9	6.84	65.38	21	0	High	1
FALSE	Master Protein	P15927-1	Replication protein A 32 kDa subunit [OS=Homo sapiens]	58	12	17	12	270	29.2	6.15	65.04	12	0	High	1
FALSE	Master Protein	Q92841-3	Isoform 4 of Probable ATP-dependent RNA helicase DDX17 [OS=Homo sapiens]	33	20	23	14	652	72.5	8.68	63.91	20	0	High	1
FALSE	Master Protein	Q92538	Golgi-specific brefeldin A-resistance guanine nucleotide exchange factor 1 [OS=Homo sapiens]	15	20	20	20	1859	206.3	5.73	63.15	20	0	High	1
FALSE	Master Protein	P42167	Lamina-associated polypeptide 2, isoforms beta/gamma [OS=Homo sapiens]	41	16	19	5	454	50.6	9.38	61.45	16	0	High	1
FALSE	Master Protein	P54132	Bloom syndrome protein [OS=Homo sapiens]	20	22	22	21	1417	158.9	7.49	61.07	22	0	High	1
FALSE	Master Protein	P13639	Elongation factor 2 [OS=Homo sapiens]	27	18	20	17	858	95.3	6.83	60.2	18	0	High	1
FALSE	Master Protein	O75376-1	Nuclear receptor corepressor 1 [OS=Homo sapiens]	10	19	20	17	2440	270	7.11	59.44	19	0	High	1
FALSE	Master Protein	Q13310	Polyadenylate-binding protein 4 [OS=Homo sapiens]	27	14	19	10	644	70.7	9.26	59.37	14	0	High	1
FALSE	Master Protein	P43243	Matrin-3 [OS=Homo sapiens]	26	17	18	17	847	94.6	6.25	58.48	17	0	High	1
FALSE	Master Protein	P15924-1	Desmoplakin [OS=Homo sapiens]	9	23	23	23	2871	331.6	6.81	57.05	23	0	High	1
FALSE	Master Protein	P17844	probable ATP-dependent RNA helicase DDX5 [OS=Homo sapiens]	30	16	20	10	614	69.1	8.92	56.9	16	0	High	1
FALSE	Master Protein	P07814	Bifunctional glutamate/proline--tRNA ligase [OS=Homo sapiens]	17	18	19	18	1512	170.5	7.33	56.77	18	0	High	1
FALSE	Master Protein	Q9NYF8-1	Bcl-2-associated transcription factor 1 [OS=Homo sapiens]	19	17	19	15	920	106.1	9.98	56.77	17	0	High	1
FALSE	Master Protein	Q14203	Dynactin subunit 1 [OS=Homo sapiens]	18	17	18	16	1278	141.6	5.81	56.67	17	0	High	1
FALSE	Master Protein	Q6P2E9-1	Enhancer of mRNA-decapping protein 4 [OS=Homo sapiens]	15	15	18	15	1401	151.6	5.86	56.6	15	0	High	1
FALSE	Master Protein	P12956	X-ray repair cross-complementing protein 6 [OS=Homo sapiens]	31	19	19	19	609	69.8	6.64	55.72	19	0	High	1
FALSE	Master Protein	Q13283	Ras GTPase-activating protein-binding protein 1 [OS=Homo sapiens]	35	11	16	11	466	52.1	5.52	55.36	11	0	High	1
FALSE	Master Protein	P22626	heterogeneous nuclear ribonucleoproteins A2/B1 [OS=Homo sapiens]	51	15	17	14	353	37.4	8.95	54.71	15	0	High	1
FALSE	Master Protein	P10809	60 kDa heat shock protein, mitochondrial [OS=Homo sapiens]	30	12	15	12	573	61	5.87	53.99	12	0	High	1
FALSE	Master Protein	Q9NR30-1	Nucleolar RNA helicase 2 [OS=Homo sapiens]	26	15	16	13	783	87.3	9.28	52.73	15	0	High	1
FALSE	Master Protein	Q00839	Heterogeneous nuclear ribonucleoprotein U [OS=Homo sapiens]	29	15	16	15	825	90.5	6	52.71	15	0	High	1
FALSE	Master Protein	P04406-1	glyceraldehyde-3-phosphate dehydrogenase [OS=Homo sapiens]	43	8	12	8	335	36	8.46	52.39	8	0	High	1
FALSE	Master Protein	P26599	Polypyrimidine tract-binding protein 1 [OS=Homo sapiens]	25	9	14	9	531	57.2	9.17	51.99	9	0	High	1
FALSE	Master Protein	P35244	Replication protein A 14 kDa subunit [OS=Homo sapiens]	61	6	13	6	121	13.6	5.08	51.95	6	0	High	1
FALSE	Master Protein	O75165	DnaJ homolog subfamily C member 13 [OS=Homo sapiens]	10	17	17	17	2243	254.3	6.74	50.37	17	0	High	1
FALSE	Master Protein	P36578	60S ribosomal protein L4 [OS=Homo sapiens]	37	15	16	15	427	47.7	11.06	50.17	15	0	High	1
FALSE	Master Protein	Q6YHU6	Thyroid adenoma-associated protein [OS=Homo sapiens]	11	18	18	18	1953	219.5	6.06	50.02	18	0	High	1
FALSE	Master Protein	P39023	60S ribosomal protein L3 [OS=Homo sapiens]	31	10	13	10	403	46.1	10.18	49.26	10	0	High	1
FALSE	Master Protein	Q02241-1	Kinesin-like protein KIF23 [OS=Homo sapiens]	20	15	17	15	960	110	8.51	48.96	15	0	High	1
FALSE	Master Protein	Q9Y3I0	tRNA-splicing ligase RtcB homolog [OS=Homo sapiens]	32	14	16	14	505	55.2	7.23	48.82	14	0	High	1
FALSE	Master Protein	Q92900	Regulator of nonsense transcripts 1 [OS=Homo sapiens]	19	18	18	18	1129	124.3	6.61	48.7	18	0	High	1
FALSE	Master Protein	P08670	Vimentin [OS=Homo sapiens]	34	15	16	12	466	53.6	5.12	48.33	15	0	High	1
FALSE	Master Protein	Q9Y4B4	Helicase ARIP4 [OS=Homo sapiens]	14	16	16	16	1467	162.7	6.09	47.77	16	0	High	1
FALSE	Master Protein	Q9Y2W1	Thyroid hormone receptor-associated protein 3 [OS=Homo sapiens]	17	15	17	13	955	108.6	10.15	46.62	15	0	High	1
FALSE	Master Protein	P08238	Heat shock protein HSP 90-beta [OS=Homo sapiens]	24	15	16	9	724	83.2	5.03	46.43	15	0	High	1
FALSE	Master Protein	P23396-1	40S ribosomal protein S3 [OS=Homo sapiens]	53	11	15	11	243	26.7	9.66	46.31	11	0	High	1
FALSE	Master Protein	Q9ULD2-1	Microtubule-associated tumor suppressor 1 [OS=Homo sapiens]	13	15	17	15	1270	141.3	7.5	45.83	15	0	High	1
FALSE	Master Protein	Q8WWM7-1	ataxin-2-like protein [OS=Homo sapiens]	18	13	15	12	1075	113.3	8.59	45.76	13	0	High	1
FALSE	Master Protein	P51587	breast cancer type 2 susceptibility protein [OS=Homo sapiens]	6	15	15	15	3418	384	6.71	45.42	15	0	High	1
FALSE	Master Protein	P42285	Superkiller viralicidic activity 2-like 2 [OS=Homo sapiens]	19	15	15	15	1042	117.7	6.52	44.88	15	0	High	1
FALSE	Master Protein	P07900	Heat shock protein HSP 90-alpha [OS=Homo sapiens]	23	14	16	8	732	84.6	5.02	44.41	14	0	High	1
FALSE	Master Protein	Q2M1P5	Kinesin-like protein KIF7 [OS=Homo sapiens]	14	14	14	13	1343	150.5	6.79	44.31	14	0	High	1
FALSE	Master Protein	Q6WCQ1	Myosin phosphatase Rho-interacting protein [OS=Homo sapiens]	18	14	15	14	1025	116.5	6.21	42.43	14	0	High	1
FALSE	Master Protein	P51991-1	Heterogeneous nuclear ribonucleoprotein A3 [OS=Homo sapiens]	35	9	13	1	378	39.6	9.01	42.19	9	0	High	1
FALSE	Master Protein	P51991-2	Isoform 2 of Heterogeneous nuclear ribonucleoprotein A3 [OS=Homo sapiens]	37	9	13	1	356	37	8.31	41.67	9	0	High	1
FALSE	Master Protein	Q9NZI8	Insulin-like growth factor 2 mRNA-binding protein 1 [OS=Homo sapiens]	25	13	14	12	577	63.4	9.2	40.77	13	0	High	1
FALSE	Master Protein	Q07666	KH domain-containing, RNA-binding, signal transduction-associated protein 1 [OS=Homo sapiens]	25	9	13	7	443	48.2	8.66	40.66	9	0	High	1
FALSE	Master Protein	P15880	40S ribosomal protein S2 [OS=Homo sapiens]	35	9	14	9	293	31.3	10.24	40.38	9	0	High	1
FALSE	Master Protein	P49454	Centromere protein F [OS=Homo sapiens]	5	13	14	13	3210	367.5	5.07	40.21	13	0	High	1
FALSE	Master Protein	Q6P2Q9	Pre-mRNA-processing-splicing factor 8 [OS=Homo sapiens]	7	14	15	14	2335	273.4	8.84	40.2	14	0	High	1
FALSE	Master Protein	P09651-1	Heterogeneous nuclear ribonucleoprotein A1 [OS=Homo sapiens]	25	8	12	7	372	38.7	9.13	40.02	8	0	High	1
FALSE	Master Protein	Q8NEM2	SHC SH2 domain-binding protein 1 [OS=Homo sapiens]	24	12	13	12	672	75.6	4.75	39.69	12	0	High	1
FALSE	Master Protein	Q9BUJ2-1	Heterogeneous nuclear ribonucleoprotein U-like protein 1 [OS=Homo sapiens]	15	11	12	1	856	95.7	6.92	39.6	11	0	High	1
FALSE	Master Protein	Q9BUJ2-3	Isoform 3 of Heterogeneous nuclear ribonucleoprotein U-like protein 1 [OS=Homo sapiens]	18	11	12	1	752	84.4	9.14	39.1	11	0	High	1
FALSE	Master Protein	O60506	Heterogeneous nuclear ribonucleoprotein Q [OS=Homo sapiens]	21	11	12	8	623	69.6	8.59	39.03	11	0	High	1
FALSE	Master Protein	P41252	isoleucine--tRNA ligase, cytoplasmic [OS=Homo sapiens]	13	11	12	11	1262	144.4	6.15	38.98	11	0	High	1
FALSE	Master Protein	Q5VU43-2	Isoform 2 of Myomegalin [OS=Homo sapiens]	15	12	13	12	1132	128.4	5.11	38.97	12	0	High	1
FALSE	Master Protein	Q9NZC9	SWI/SNF-related matrix-associated actin-dependent regulator of chromatin subfamily A-like protein 1 [OS=Homo sapiens]	15	10	12	10	954	105.9	9.06	38.21	10	0	High	1
FALSE	Master Protein	Q13535	serine/threonine-protein kinase ATR [OS=Homo sapiens]	6	13	13	13	2644	301.2	7.43	37.72	13	0	High	1
FALSE	Master Protein	Q8NC51-3	Isoform 3 of Plasminogen activator inhibitor 1 RNA-binding protein [OS=Homo sapiens]	31	10	10	2	393	43.1	8.44	37.63	10	0	High	1
FALSE	Master Protein	P49327	Fatty acid synthase [OS=Homo sapiens]	7	11	12	11	2511	273.3	6.44	37.54	11	0	High	1
FALSE	Master Protein	O60716-1	Catenin delta-1 [OS=Homo sapiens]	16	12	12	12	968	108.1	6.23	37.51	12	0	High	1
FALSE	Master Protein	O75643-1	U5 small nuclear ribonucleoprotein 200 kDa helicase [OS=Homo sapiens]	8	13	13	13	2136	244.4	6.06	37.21	13	0	High	1
FALSE	Master Protein	Q9Y520	Protein Prrc2c [OS=Homo sapiens]	6	14	14	13	2896	316.7	9.13	36.86	14	0	High	1
FALSE	Master Protein	P62906	60S ribosomal protein L10A [OS=Homo sapiens]	47	10	11	10	217	24.8	9.94	36.69	10	0	High	1
FALSE	Master Protein	Q9Y618-1	Nuclear receptor corepressor 2 [OS=Homo sapiens]	7	13	14	11	2525	274.6	7.59	36.26	13	0	High	1
FALSE	Master Protein	Q9NVI7-2	Isoform 2 of ATPase family AAA domain-containing protein 3A [OS=Homo sapiens]	24	13	13	5	586	66.2	9.25	36.16	13	0	High	1
FALSE	Master Protein	P62701	40S ribosomal protein S4, X isoform [OS=Homo sapiens]	36	11	12	11	263	29.6	10.15	36.13	11	0	High	1
FALSE	Master Protein	Q14683	structural maintenance of chromosomes protein 1a [OS=Homo sapiens]	13	14	14	14	1233	143.1	7.64	35.98	14	0	High	1
FALSE	Master Protein	Q13509	tubulin beta-3 chain [OS=Homo sapiens]	20	8	11	1	450	50.4	4.93	35.87	8	0	High	1
FALSE	Master Protein	P62917	60S ribosomal protein L8 [OS=Homo sapiens]	47	9	11	9	257	28	11.03	35.85	9	0	High	1
FALSE	Master Protein	P12268	inosine-5'-monophosphate dehydrogenase 2 [OS=Homo sapiens]	25	9	10	9	514	55.8	6.9	35.76	9	0	High	1
FALSE	Master Protein	Q9UN86	Ras GTPase-activating protein-binding protein 2 [OS=Homo sapiens]	30	9	10	9	482	54.1	5.55	35.55	9	0	High	1
FALSE	Master Protein	Q9BQG0	Myb-binding protein 1A [OS=Homo sapiens]	12	12	12	12	1328	148.8	9.28	35.2	12	0	High	1
FALSE	Master Protein	P61978	Heterogeneous nuclear ribonucleoprotein K [OS=Homo sapiens]	18	8	12	8	463	50.9	5.54	34.97	8	0	High	1
FALSE	Master Protein	Q16555-1	Dihydropyrimidinase-related protein 2 [OS=Homo sapiens]	24	9	12	8	572	62.3	6.38	34.87	9	0	High	1
FALSE	Master Protein	P13861	cAMP-dependent protein kinase type II-alpha regulatory subunit [OS=Homo sapiens]	31	10	12	9	404	45.5	5.07	34.51	10	0	High	1
FALSE	Master Protein	P62424	60S ribosomal protein L7a [OS=Homo sapiens]	28	9	10	9	266	30	10.61	34.19	9	0	High	1
FALSE	Master Protein	P51116	Fragile X mental retardation syndrome-related protein 2 [OS=Homo sapiens]	19	8	9	7	673	74.2	6.23	33.93	8	0	High	1
FALSE	Master Protein	Q96PK6-1	RNA-binding protein 14 [OS=Homo sapiens]	17	10	11	10	669	69.4	9.67	33.92	10	0	High	1
FALSE	Master Protein	Q9BZK7	F-box-like/WD repeat-containing protein TBL1XR1 [OS=Homo sapiens]	27	10	10	7	514	55.6	5.55	33.84	10	0	High	1
FALSE	Master Protein	P14618	Pyruvate kinase PKM [OS=Homo sapiens]	20	8	10	8	531	57.9	7.84	33.6	8	0	High	1
FALSE	Master Protein	Q8WXF1	Paraspeckle component 1 [OS=Homo sapiens]	24	11	12	9	523	58.7	6.67	33.41	11	0	High	1
FALSE	Master Protein	O60934	Nibrin [OS=Homo sapiens]	20	12	12	12	754	84.9	6.9	33.28	12	0	High	1
FALSE	Master Protein	P49959	Double-strand break repair protein MRE11 [OS=Homo sapiens]	16	11	12	11	708	80.5	5.9	33.11	11	0	High	1
FALSE	Master Protein	O15027-1	Protein transport protein Sec16A [OS=Homo sapiens]	7	10	11	10	2179	233.4	5.63	33.08	10	0	High	1
FALSE	Master Protein	O43175	D-3-phosphoglycerate dehydrogenase [OS=Homo sapiens]	25	10	10	10	533	56.6	6.71	32.84	10	0	High	1
FALSE	Master Protein	Q9UQ35	serine/arginine repetitive matrix protein 2 [OS=Homo sapiens]	6	11	12	11	2752	299.4	12.06	32.74	11	0	High	1
FALSE	Master Protein	P19338	Nucleolin [OS=Homo sapiens]	16	10	11	10	710	76.6	4.7	32.45	10	0	High	1
FALSE	Master Protein	O43432	Eukaryotic translation initiation factor 4 gamma 3 [OS=Homo sapiens]	6	9	12	6	1585	176.5	5.38	32.43	9	0	High	1
FALSE	Master Protein	Q12906-7	Isoform 7 of Interleukin enhancer-binding factor 3 [OS=Homo sapiens]	21	11	11	9	898	95.7	8.81	32.1	11	0	High	1
FALSE	Master Protein	P0DMV8	heat shock 70 kDa protein 1A [OS=Homo sapiens]	18	9	10	6	641	70	5.66	32	9	0	High	1
FALSE	Master Protein	O43143	Pre-mRNA-splicing factor ATP-dependent RNA helicase DHX15 [OS=Homo sapiens]	14	10	11	10	795	90.9	7.46	31.63	10	0	High	1
FALSE	Master Protein	P60842	Eukaryotic initiation factor 4A-I [OS=Homo sapiens]	21	7	9	6	406	46.1	5.48	31.54	7	0	High	1
FALSE	Master Protein	P06748	Nucleophosmin [OS=Homo sapiens]	18	6	8	6	294	32.6	4.78	31.43	6	0	High	1
FALSE	Master Protein	Q7Z417	Nuclear fragile X mental retardation-interacting protein 2 [OS=Homo sapiens]	22	10	10	10	695	76.1	8.7	31.24	10	0	High	1
FALSE	Master Protein	P25705-1	ATP synthase subunit alpha, mitochondrial [OS=Homo sapiens]	20	8	9	8	553	59.7	9.13	31.22	8	0	High	1
FALSE	Master Protein	Q8NC51-1	Plasminogen activator inhibitor 1 RNA-binding protein [OS=Homo sapiens]	25	10	10	2	408	44.9	8.65	31.22	10	0	High	1
FALSE	Master Protein	P26641	elongation factor 1-gamma [OS=Homo sapiens]	23	9	10	9	437	50.1	6.67	31.02	9	0	High	1
FALSE	Master Protein	P35579-1	Myosin-9 [OS=Homo sapiens]	7	10	10	4	1960	226.4	5.6	30.87	10	0	High	1
FALSE	Master Protein	O95140	Mitofusin-2 [OS=Homo sapiens]	15	9	10	9	757	86.3	6.98	30.81	9	0	High	1
FALSE	Master Protein	P11142-1	Heat shock cognate 71 kDa protein [OS=Homo sapiens]	20	10	11	9	646	70.9	5.52	30.65	10	0	High	1
FALSE	Master Protein	Q9Y224	UPF0568 protein C14orf166 [OS=Homo sapiens]	43	7	8	7	244	28.1	6.65	30.45	7	0	High	1
FALSE	Master Protein	O00425	Insulin-like growth factor 2 mRNA-binding protein 3 [OS=Homo sapiens]	23	10	10	8	579	63.7	8.87	30.36	10	0	High	1
FALSE	Master Protein	Q13428-1	Treacle protein [OS=Homo sapiens]	10	10	11	10	1488	152	9.04	30.32	10	0	High	1
FALSE	Master Protein	Q14684	Ribosomal RNA processing protein 1 homolog B [OS=Homo sapiens]	21	11	11	11	758	84.4	9.76	30.1	11	0	High	1
FALSE	Master Protein	Q00610-1	Clathrin heavy chain 1 [OS=Homo sapiens]	6	7	8	7	1675	191.5	5.69	29.97	7	0	High	1
FALSE	Master Protein	Q05639	Elongation factor 1-alpha 2 [OS=Homo sapiens]	28	8	9	2	463	50.4	9.03	29.94	8	0	High	1
FALSE	Master Protein	P31943	Heterogeneous nuclear ribonucleoprotein H [OS=Homo sapiens]	31	10	11	4	449	49.2	6.3	29.71	10	0	High	1
FALSE	Master Protein	O75534	cold shock domain-containing protein E1 [OS=Homo sapiens]	16	10	10	10	798	88.8	6.25	29.66	10	0	High	1
FALSE	Master Protein	Q14690	Protein RRP5 homolog [OS=Homo sapiens]	7	10	10	10	1871	208.6	8.87	29.57	10	0	High	1
FALSE	Master Protein	Q06787	synaptic functional regulator FMR1 [OS=Homo sapiens]	21	8	9	7	632	71.1	7.42	29.53	8	0	High	1
FALSE	Master Protein	Q9H9A7	RecQ-mediated genome instability protein 1 [OS=Homo sapiens]	21	9	10	9	625	70.1	4.96	29.52	9	0	High	1
FALSE	Master Protein	Q9H0H5	Rac GTPase-activating protein 1 [OS=Homo sapiens]	19	10	10	10	632	71	8.88	29.26	10	0	High	1
FALSE	Master Protein	Q9H2D6	TRIO and F-actin-binding protein [OS=Homo sapiens]	6	11	11	11	2365	261.2	8.48	29.15	11	0	High	1
FALSE	Master Protein	Q15424-1	Scaffold attachment factor B1 [OS=Homo sapiens]	13	7	7	7	915	102.6	5.47	29.11	7	0	High	1
FALSE	Master Protein	Q05048	Cleavage stimulation factor subunit 1 [OS=Homo sapiens]	27	7	8	7	431	48.3	6.58	28.74	7	0	High	1
FALSE	Master Protein	Q8IY67-2	Isoform 2 of Ribonucleoprotein PTB-binding 1 [OS=Homo sapiens]	19	9	9	9	739	77.8	8.84	28.7	9	0	High	1
FALSE	Master Protein	Q14152	Eukaryotic translation initiation factor 3 subunit A [OS=Homo sapiens]	8	10	11	10	1382	166.5	6.79	28.58	10	0	High	1
FALSE	Master Protein	P46781	40S ribosomal protein S9 [OS=Homo sapiens]	52	12	12	12	194	22.6	10.65	28.3	12	0	High	1
FALSE	Master Protein	Q96JN8-1	Neuralized-like protein 4 [OS=Homo sapiens]	8	10	10	10	1562	166.8	5.86	27.96	10	0	High	1
FALSE	Master Protein	Q5T9A4	ATPase family AAA domain-containing protein 3B [OS=Homo sapiens]	16	10	10	2	648	72.5	9.2	27.96	10	0	High	1
FALSE	Master Protein	P61247	40S ribosomal protein S3a [OS=Homo sapiens]	33	9	10	9	264	29.9	9.73	27.8	9	0	High	1
FALSE	Master Protein	Q13472-1	DNA topoisomerase 3-alpha [OS=Homo sapiens]	9	11	11	11	1001	112.3	8.34	27.74	11	0	High	1
FALSE	Master Protein	Q12996-1	Cleavage stimulation factor subunit 3 [OS=Homo sapiens]	15	8	9	8	717	82.9	8.12	27.53	8	0	High	1
FALSE	Master Protein	Q14008	Cytoskeleton-associated protein 5 [OS=Homo sapiens]	6	10	10	10	2032	225.4	7.8	27.28	10	0	High	1
FALSE	Master Protein	Q5JWR5	protein dopey-1 [OS=Homo sapiens]	5	10	10	10	2465	277.2	6.29	26.81	10	0	High	1
FALSE	Master Protein	Q9UQ80	proliferation-associated protein 2G4 [OS=Homo sapiens]	28	8	9	8	394	43.8	6.55	26.59	8	0	High	1
FALSE	Master Protein	P14866	Heterogeneous nuclear ribonucleoprotein L [OS=Homo sapiens]	24	9	9	9	589	64.1	8.22	26.38	9	0	High	1
FALSE	Master Protein	P18887	DNA repair protein XRCC1 [OS=Homo sapiens]	12	7	8	7	633	69.4	6.39	26.34	7	0	High	1
FALSE	Master Protein	Q9BXP5	serrate RNA effector molecule homolog [OS=Homo sapiens]	11	8	9	8	876	100.6	5.96	26.33	8	0	High	1
FALSE	Master Protein	P39019	40S ribosomal protein S19 [OS=Homo sapiens]	54	9	10	9	145	16.1	10.32	26.17	9	0	High	1
FALSE	Master Protein	Q9NTJ3-1	Structural maintenance of chromosomes protein 4 [OS=Homo sapiens]	7	9	9	9	1288	147.1	6.79	25.72	9	0	High	1
FALSE	Master Protein	Q10570	Cleavage and polyadenylation specificity factor subunit 1 [OS=Homo sapiens]	7	9	9	9	1443	160.8	6.4	25.71	9	0	High	1
FALSE	Master Protein	Q14694	Ubiquitin carboxyl-terminal hydrolase 10 [OS=Homo sapiens]	18	9	9	9	798	87.1	5.31	25.31	9	0	High	1
FALSE	Master Protein	Q6PKG0-1	La-related protein 1 [OS=Homo sapiens]	12	9	9	9	1096	123.4	8.82	25.23	9	0	High	1
FALSE	Master Protein	P22061	protein-L-isoaspartate(D-aspartate) O-methyltransferase [OS=Homo sapiens]	34	6	7	6	227	24.6	7.21	25.01	6	0	High	1
FALSE	Master Protein	O43390-1	heterogeneous nuclear ribonucleoprotein r [OS=Homo sapiens]	16	9	9	6	633	70.9	8.13	24.98	9	0	High	1
FALSE	Master Protein	P67809	Nuclease-sensitive element-binding protein 1 [OS=Homo sapiens]	32	6	7	6	324	35.9	9.88	24.96	6	0	High	1
FALSE	Master Protein	Q14103	heterogeneous nuclear ribonucleoprotein D0 [OS=Homo sapiens]	21	7	8	5	355	38.4	7.81	24.92	7	0	High	1
FALSE	Master Protein	P62241	40S ribosomal protein S8 [OS=Homo sapiens]	33	8	8	8	208	24.2	10.32	24.8	8	0	High	1
FALSE	Master Protein	Q96RR1-1	Twinkle protein, mitochondrial [OS=Homo sapiens]	15	8	8	8	684	77.1	8.98	24.78	8	0	High	1
FALSE	Master Protein	Q14444-1	Caprin-1 [OS=Homo sapiens]	13	7	7	7	709	78.3	5.25	24.76	7	0	High	1
FALSE	Master Protein	P48634-1	Protein PRRC2A [OS=Homo sapiens]	6	9	9	8	2157	228.7	9.45	24.7	9	0	High	1
FALSE	Master Protein	Q9HCE1	Putative helicase MOV-10 [OS=Homo sapiens]	11	9	9	9	1003	113.6	8.82	24.7	9	0	High	1
FALSE	Master Protein	Q7Z460-1	CLIP-associating protein 1 [OS=Homo sapiens]	8	10	10	10	1538	169.3	9.03	24.7	10	0	High	1
FALSE	Master Protein	Q9C0J8	pre-mRNA 3' end processing protein WDR33 [OS=Homo sapiens]	9	8	8	8	1336	145.8	9.17	24.54	8	0	High	1
FALSE	Master Protein	Q9BVP2	Guanine nucleotide-binding protein-like 3 [OS=Homo sapiens]	14	8	8	8	549	62	9.16	24.48	8	0	High	1
FALSE	Master Protein	P62263	40S ribosomal protein S14 [OS=Homo sapiens]	41	6	7	6	151	16.3	10.05	24.17	6	0	High	1
FALSE	Master Protein	Q02878	60S ribosomal protein L6 [OS=Homo sapiens]	25	8	8	8	288	32.7	10.58	24.13	8	0	High	1
FALSE	Master Protein	Q9NRA8	Eukaryotic translation initiation factor 4E transporter [OS=Homo sapiens]	17	9	9	9	985	108.1	8.32	24.07	9	0	High	1
FALSE	Master Protein	P62249	40S ribosomal protein S16 [OS=Homo sapiens]	44	8	9	8	146	16.4	10.21	23.94	8	0	High	1
FALSE	Master Protein	Q52LJ0-2	Isoform 2 of Protein FAM98B [OS=Homo sapiens]	19	6	7	5	433	45.5	8.69	23.85	6	0	High	1
FALSE	Master Protein	P63167	Dynein light chain 1, cytoplasmic [OS=Homo sapiens]	49	3	6	3	89	10.4	7.4	23.56	3	0	High	1
FALSE	Master Protein	O43663-1	Protein regulator of cytokinesis 1 [OS=Homo sapiens]	13	8	8	8	620	71.6	6.68	23.49	8	0	High	1
FALSE	Master Protein	P05141	ADP/ATP translocase 2 [OS=Homo sapiens]	23	8	9	3	298	32.8	9.69	23.44	8	0	High	1
FALSE	Master Protein	Q96S66	chloride channel CLIC-like protein 1 [OS=Homo sapiens]	21	7	7	7	551	62	5.55	23.31	7	0	High	1
FALSE	Master Protein	P30153	serine/threonine-protein phosphatase 2A 65 kDa regulatory subunit A alpha isoform [OS=Homo sapiens]	13	5	6	5	589	65.3	5.11	23.28	5	0	High	1
FALSE	Master Protein	Q04837	Single-stranded DNA-binding protein, mitochondrial [OS=Homo sapiens]	41	6	6	6	148	17.2	9.6	23.24	6	0	High	1
FALSE	Master Protein	Q9NY74	Ewing's tumor-associated antigen 1 [OS=Homo sapiens]	13	8	8	8	926	103.4	7.62	23.17	8	0	High	1
FALSE	Master Protein	O14979-1	Heterogeneous nuclear ribonucleoprotein D-like [OS=Homo sapiens]	17	8	8	7	420	46.4	9.57	23.08	8	0	High	1
FALSE	Master Protein	P04264	Keratin, type II cytoskeletal 1 [OS=Homo sapiens]	14	8	8	6	644	66	8.12	23.02	8	0	High	1
FALSE	Master Protein	P62753	40S RIBOSOMAL PROTEIN S6 [OS=Homo sapiens]	23	7	8	7	249	28.7	10.84	22.95	7	0	High	1
FALSE	Master Protein	O94964-2	Isoform 2 of Protein SOGA1 [OS=Homo sapiens]	7	8	8	8	1661	183.7	6.52	22.93	8	0	High	1
FALSE	Master Protein	P26196	Probable ATP-dependent RNA helicase DDX6 [OS=Homo sapiens]	20	7	8	7	483	54.4	8.66	22.85	7	0	High	1
FALSE	Master Protein	Q9UHI6	Probable ATP-dependent RNA helicase DDX20 [OS=Homo sapiens]	11	7	7	7	824	92.2	6.95	22.73	7	0	High	1
FALSE	Master Protein	Q00341-1	Vigilin [OS=Homo sapiens]	9	7	7	7	1268	141.4	6.87	22.66	7	0	High	1
FALSE	Master Protein	Q7Z5L9-1	Interferon regulatory factor 2-binding protein 2 [OS=Homo sapiens]	18	7	7	6	587	61	8.69	22.59	7	0	High	1
FALSE	Master Protein	P19474	E3 ubiquitin-protein ligase TRIM21 [OS=Homo sapiens]	14	7	7	7	475	54.1	6.38	22.48	7	0	High	1
FALSE	Master Protein	Q99550	M-phase phosphoprotein 9 [OS=Homo sapiens]	8	8	8	8	1183	132.9	6.24	22.45	8	0	High	1
FALSE	Master Protein	Q5VT52	Regulation of nuclear pre-mRNA domain-containing protein 2 [OS=Homo sapiens]	9	8	8	8	1461	155.9	7.42	22.42	8	0	High	1
FALSE	Master Protein	P07195	L-lactate dehydrogenase B chain [OS=Homo sapiens]	21	5	7	4	334	36.6	6.05	22.33	5	0	High	1
FALSE	Master Protein	Q16891	MICOS complex subunit Mic60 [OS=Homo sapiens]	13	8	8	8	758	83.6	6.48	22.31	8	0	High	1
FALSE	Master Protein	P02768-1	Serum albumin [OS=Homo sapiens]	11	6	7	6	609	69.3	6.28	22.31	6	0	High	1
FALSE	Master Protein	Q8N684-1	Cleavage and polyadenylation specificity factor subunit 7 [OS=Homo sapiens]	18	8	8	8	471	52	8	22.22	8	0	High	1
FALSE	Master Protein	Q9H2U1	ATP-dependent RNA helicase DHX36 [OS=Homo sapiens]	9	6	6	5	1008	114.7	7.68	22.06	6	0	High	1
FALSE	Master Protein	Q7KZF4	staphylococcal nuclease domain-containing protein 1 [OS=Homo sapiens]	12	8	8	8	910	101.9	7.17	21.98	8	0	High	1
FALSE	Master Protein	P52597	Heterogeneous nuclear ribonucleoprotein F [OS=Homo sapiens]	21	6	7	4	415	45.6	5.58	21.87	6	0	High	1
FALSE	Master Protein	Q8IX01-1	SURP and G-patch domain-containing protein 2 [OS=Homo sapiens]	12	8	8	8	1082	120.1	7.28	21.82	8	0	High	1
FALSE	Master Protein	Q96HS1-1	Serine/threonine-protein phosphatase Pgam5, mitochondrial [OS=Homo sapiens]	22	7	8	7	289	32	8.68	21.6	7	0	High	1
FALSE	Master Protein	Q9H0D6-1	5'-3' exoribonuclease 2 [OS=Homo sapiens]	10	7	7	7	950	108.5	7.47	21.58	7	0	High	1
FALSE	Master Protein	P13645	Keratin, type I cytoskeletal 10 [OS=Homo sapiens]	15	8	8	7	584	58.8	5.21	21.52	8	0	High	1
FALSE	Master Protein	P51114-1	Fragile X mental retardation syndrome-related protein 1 [OS=Homo sapiens]	13	7	7	7	621	69.7	6.15	21.31	7	0	High	1
FALSE	Master Protein	Q7Z2W4	zinc finger CCCH-type antiviral protein 1 [OS=Homo sapiens]	11	7	7	7	902	101.4	8.4	21.28	7	0	High	1
FALSE	Master Protein	O00139-2	Isoform 2 of Kinesin-like protein KIF2A [OS=Homo sapiens]	13	8	8	8	660	75	6.4	21.27	8	0	High	1
FALSE	Master Protein	P62280	40S ribosomal protein S11 [OS=Homo sapiens]	46	7	8	7	158	18.4	10.3	21.25	7	0	High	1
FALSE	Master Protein	P52292	Importin subunit alpha-1 [OS=Homo sapiens]	15	5	6	5	529	57.8	5.4	21.11	5	0	High	1
FALSE	Master Protein	P49368-1	T-complex protein 1 subunit gamma [OS=Homo sapiens]	17	8	8	8	545	60.5	6.49	21.06	8	0	High	1
FALSE	Master Protein	P05388	60S acidic ribosomal protein P0 [OS=Homo sapiens]	25	7	7	7	317	34.3	5.97	21.05	7	0	High	1
FALSE	Master Protein	Q9UNX3	60S ribosomal protein L26-like 1 [OS=Homo sapiens]	38	8	8	1	145	17.2	10.55	20.91	8	0	High	1
FALSE	Master Protein	P06576	ATP synthase subunit beta, mitochondrial [OS=Homo sapiens]	19	7	7	7	529	56.5	5.4	20.89	7	0	High	1
FALSE	Master Protein	P04843	Dolichyl-diphosphooligosaccharide--protein glycosyltransferase subunit 1 [OS=Homo sapiens]	15	7	7	7	607	68.5	6.38	20.62	7	0	High	1
FALSE	Master Protein	Q4VCS5	Angiomotin [OS=Homo sapiens]	9	8	8	7	1084	118	7.64	20.61	8	0	High	1
FALSE	Master Protein	Q6Y7W6-1	GRB10-interacting GYF protein 2 [OS=Homo sapiens]	7	7	7	6	1299	150	5.54	20.56	7	0	High	1
FALSE	Master Protein	P62140	Serine/threonine-protein phosphatase PP1-beta catalytic subunit [OS=Homo sapiens]	29	7	8	2	327	37.2	6.19	20.53	7	0	High	1
FALSE	Master Protein	P61254	60S ribosomal protein L26 [OS=Homo sapiens]	37	8	8	1	145	17.2	10.55	20.33	8	0	High	1
FALSE	Master Protein	P60174-1	Isoform 2 of Triosephosphate isomerase [OS=Homo sapiens]	38	6	6	6	249	26.7	6.9	20.22	6	0	High	1
FALSE	Master Protein	P27635	60S ribosomal protein L10 [OS=Homo sapiens]	37	7	7	7	214	24.6	10.08	20.2	7	0	High	1
FALSE	Master Protein	Q6UN15-1	Pre-mRNA 3'-end-processing factor FIP1 [OS=Homo sapiens]	16	6	6	6	594	66.5	5.59	20.08	6	0	High	1
FALSE	Master Protein	P31942	Heterogeneous nuclear ribonucleoprotein H3 [OS=Homo sapiens]	18	5	6	5	346	36.9	6.87	20.05	5	0	High	1
FALSE	Master Protein	Q96N67	Dedicator of cytokinesis protein 7 [OS=Homo sapiens]	4	7	7	7	2140	242.4	6.8	19.97	7	0	High	1
FALSE	Master Protein	Q9P2I0	Cleavage and polyadenylation specificity factor subunit 2 [OS=Homo sapiens]	11	7	7	7	782	88.4	5.11	19.95	7	0	High	1
FALSE	Master Protein	Q07065	Cytoskeleton-associated protein 4 [OS=Homo sapiens]	17	7	7	7	602	66	5.92	19.94	7	0	High	1
FALSE	Master Protein	P61163	Alpha-centractin [OS=Homo sapiens]	23	7	7	4	376	42.6	6.64	19.81	7	0	High	1
FALSE	Master Protein	Q9BWT3	Poly(A) polymerase gamma [OS=Homo sapiens]	13	7	7	6	736	82.8	9.14	19.78	7	0	High	1
FALSE	Master Protein	Q9GZR7	ATP-dependent RNA helicase DDX24 [OS=Homo sapiens]	11	7	7	7	859	96.3	9.06	19.72	7	0	High	1
FALSE	Master Protein	Q92945	Far upstream element-binding protein 2 [OS=Homo sapiens]	15	7	7	7	711	73.1	7.3	19.64	7	0	High	1
FALSE	Master Protein	P06746	DNA polymerase beta [OS=Homo sapiens]	25	7	7	7	335	38.2	8.95	19.61	7	0	High	1
FALSE	Master Protein	P06733-1	alpha-enolase [OS=Homo sapiens]	17	5	5	5	434	47.1	7.39	19.55	5	0	High	1
FALSE	Master Protein	P08708	40S ribosomal protein S17 [OS=Homo sapiens]	32	3	5	3	135	15.5	9.85	19.44	3	0	High	1
FALSE	Master Protein	P18124	60S ribosomal protein L7 [OS=Homo sapiens]	24	7	7	7	248	29.2	10.65	19.4	7	0	High	1
FALSE	Master Protein	Q7Z589	BRCA2-interacting transcriptional repressor EMSY [OS=Homo sapiens]	6	7	7	7	1322	141.4	9.33	19.32	7	0	High	1
FALSE	Master Protein	P07910-1	Heterogeneous nuclear ribonucleoproteins C1/C2 [OS=Homo sapiens]	16	7	7	7	306	33.7	5.08	19.31	7	0	High	1
FALSE	Master Protein	P60709	Actin, cytoplasmic 1 [OS=Homo sapiens]	19	6	7	6	375	41.7	5.48	19.27	6	0	High	1
FALSE	Master Protein	P22087	rRNA 2'-O-methyltransferase fibrillarin [OS=Homo sapiens]	23	6	6	6	321	33.8	10.18	19.13	6	0	High	1
FALSE	Master Protein	O95639	Cleavage and polyadenylation specificity factor subunit 4 [OS=Homo sapiens]	31	6	6	6	269	30.2	8.31	19.05	6	0	High	1
FALSE	Master Protein	P46779	60S ribosomal protein L28 [OS=Homo sapiens]	36	6	7	6	137	15.7	12.02	19.02	6	0	High	1
FALSE	Master Protein	Q9Y3F4	Serine-threonine kinase receptor-associated protein [OS=Homo sapiens]	20	5	5	5	350	38.4	5.12	19.02	5	0	High	1
FALSE	Master Protein	O94906-1	Pre-mRNA-processing factor 6 [OS=Homo sapiens]	8	7	7	7	941	106.9	8.25	18.96	7	0	High	1
FALSE	Master Protein	Q96I24-1	Far upstream element-binding protein 3 [OS=Homo sapiens]	15	6	6	6	572	61.6	8.38	18.93	6	0	High	1
FALSE	Master Protein	Q9UMS4	Pre-mRNA-processing factor 19 [OS=Homo sapiens]	15	6	6	6	504	55.1	6.61	18.92	6	0	High	1
FALSE	Master Protein	Q96CN7	Isochorismatase domain-containing protein 1 [OS=Homo sapiens]	20	5	6	5	298	32.2	7.39	18.91	5	0	High	1
FALSE	Master Protein	Q5BKZ1	DBIRD complex subunit ZNF326 [OS=Homo sapiens]	15	7	7	7	582	65.6	5.15	18.91	7	0	High	1
FALSE	Master Protein	Q5SW79-1	Centrosomal protein of 170 kDa [OS=Homo sapiens]	5	7	7	7	1584	175.2	7.11	18.87	7	0	High	1
FALSE	Master Protein	P09884	DNA polymerase alpha catalytic subunit [OS=Homo sapiens]	5	7	7	7	1462	165.8	5.85	18.85	7	0	High	1
FALSE	Master Protein	O00567	Nucleolar protein 56 [OS=Homo sapiens]	12	6	7	6	594	66	9.19	18.85	6	0	High	1
FALSE	Master Protein	P01024	Complement C3 [OS=Homo sapiens]	4	4	6	4	1663	187	6.4	18.74	4	0	High	1
FALSE	Master Protein	Q06830	peroxiredoxin-1 [OS=Homo sapiens]	26	5	6	5	199	22.1	8.13	18.69	5	0	High	1
FALSE	Master Protein	Q14676	Mediator of DNA damage checkpoint protein 1 [OS=Homo sapiens]	6	5	5	5	2089	226.5	5.47	18.65	5	0	High	1
FALSE	Master Protein	P62829	60S ribosomal protein L23 [OS=Homo sapiens]	40	5	6	5	140	14.9	10.51	18.6	5	0	High	1
FALSE	Master Protein	P05787	Keratin, type II cytoskeletal 8 [OS=Homo sapiens]	10	4	5	2	483	53.7	5.59	18.57	4	0	High	1
FALSE	Master Protein	O15078-1	Centrosomal protein of 290 kDa [OS=Homo sapiens]	3	7	7	7	2479	290.2	5.95	18.57	7	0	High	1
FALSE	Master Protein	O95831-1	Apoptosis-inducing factor 1, mitochondrial [OS=Homo sapiens]	14	6	6	6	613	66.9	8.95	18.54	6	0	High	1
FALSE	Master Protein	P32969	60S ribosomal protein L9 [OS=Homo sapiens]	30	5	5	5	192	21.9	9.95	18.49	5	0	High	1
FALSE	Master Protein	P30050-1	60S ribosomal protein L12 [OS=Homo sapiens]	33	4	5	4	165	17.8	9.42	18.39	4	0	High	1
FALSE	Master Protein	Q15029	116 kDa U5 small nuclear ribonucleoprotein component [OS=Homo sapiens]	10	7	7	6	972	109.4	5	18.37	7	0	High	1
FALSE	Master Protein	Q13151	Heterogeneous nuclear ribonucleoprotein A0 [OS=Homo sapiens]	20	4	5	3	305	30.8	9.29	18.35	4	0	High	1
FALSE	Master Protein	Q9P2E9-1	Ribosome-binding protein 1 [OS=Homo sapiens]	6	6	6	6	1410	152.4	8.6	18.29	6	0	High	1
FALSE	Master Protein	Q14195-1	Dihydropyrimidinase-related protein 3 [OS=Homo sapiens]	14	6	8	5	570	61.9	6.49	18.23	6	0	High	1
FALSE	Master Protein	Q9Y383	Putative RNA-binding protein Luc7-like 2 [OS=Homo sapiens]	15	6	7	4	392	46.5	10.01	18.23	6	0	High	1
FALSE	Master Protein	O14654	insulin receptor substrate 4 [OS=Homo sapiens]	8	6	6	6	1257	133.7	8.44	18.22	6	0	High	1
FALSE	Master Protein	O95793	double-stranded RNA-binding protein Staufen homolog 1 [OS=Homo sapiens]	13	7	7	6	577	63.1	9.44	18.21	7	0	High	1
FALSE	Master Protein	Q99623	Prohibitin-2 [OS=Homo sapiens]	21	6	6	5	299	33.3	9.83	18.05	6	0	High	1
FALSE	Master Protein	P17987	T-complex protein 1 subunit alpha [OS=Homo sapiens]	14	7	7	7	556	60.3	6.11	18.02	7	0	High	1
FALSE	Master Protein	P30041	Peroxiredoxin-6 [OS=Homo sapiens]	28	5	6	5	224	25	6.38	18.01	5	0	High	1
FALSE	Master Protein	P16402	Histone H1.3 [OS=Homo sapiens]	26	6	6	6	221	22.3	11.02	17.79	6	0	High	1
FALSE	Master Protein	P00338-1	L-lactate dehydrogenase A chain [OS=Homo sapiens]	15	4	5	3	332	36.7	8.27	17.78	4	0	High	1
FALSE	Master Protein	P21796	voltage-dependent anion-selective channel protein 1 [OS=Homo sapiens]	27	5	6	5	283	30.8	8.54	17.78	5	0	High	1
FALSE	Master Protein	Q96AE4	Far upstream element-binding protein 1 [OS=Homo sapiens]	11	6	6	6	644	67.5	7.61	17.71	6	0	High	1
FALSE	Master Protein	P62937	peptidyl-prolyl cis-trans isomerase A [OS=Homo sapiens]	34	4	6	4	165	18	7.81	17.69	4	0	High	1
FALSE	Master Protein	P04637	Cellular tumor antigen p53 [OS=Homo sapiens]	13	6	6	6	393	43.6	6.79	17.51	6	0	High	1
FALSE	Master Protein	P50990	T-complex protein 1 subunit theta [OS=Homo sapiens]	15	7	7	7	548	59.6	5.6	17.47	7	0	High	1
FALSE	Master Protein	P36873-1	serine/threonine-protein phosphatase PP1-gamma catalytic subunit [OS=Homo sapiens]	27	7	7	2	323	37	6.54	17.37	7	0	High	1
FALSE	Master Protein	P62269	40S ribosomal protein S18 [OS=Homo sapiens]	20	5	6	5	152	17.7	10.99	17.35	5	0	High	1
FALSE	Master Protein	Q14191	Werner syndrome ATP-dependent helicase [OS=Homo sapiens]	6	6	6	6	1432	162.4	6.34	17.32	6	0	High	1
FALSE	Master Protein	B5ME19	eukaryotic translation initiation factor 3 subunit C-like protein [OS=Homo sapiens]	8	7	7	7	914	105.4	5.64	17.15	7	0	High	1
FALSE	Master Protein	Q9BQ39	ATP-dependent RNA helicase DDX50 [OS=Homo sapiens]	9	6	6	4	737	82.5	9.17	17.15	6	0	High	1
FALSE	Master Protein	Q9NSG2-1	Uncharacterized protein C1orf112 [OS=Homo sapiens]	8	5	6	5	853	96.5	6	17.13	5	0	High	1
FALSE	Master Protein	P63104-1	14-3-3 protein zeta/delta [OS=Homo sapiens]	18	5	7	4	245	27.7	4.79	17.13	5	0	High	1
FALSE	Master Protein	P46776	60S ribosomal protein L27a [OS=Homo sapiens]	26	5	5	5	148	16.6	11	17.09	5	0	High	1
FALSE	Master Protein	Q8TA86	retinitis pigmentosa 9 protein [OS=Homo sapiens]	25	6	6	6	221	26.1	9.79	17.06	6	0	High	1
FALSE	Master Protein	P33993-1	DNA replication licensing factor MCM7 [OS=Homo sapiens]	10	6	6	6	719	81.3	6.46	17.05	6	0	High	1
FALSE	Master Protein	P27708	CAD protein [OS=Homo sapiens]	3	7	7	6	2225	242.8	6.46	16.97	7	0	High	1
FALSE	Master Protein	P38646	Stress-70 protein, mitochondrial [OS=Homo sapiens]	10	6	6	6	679	73.6	6.16	16.95	6	0	High	1
FALSE	Master Protein	O43684	Mitotic checkpoint protein BUB3 [OS=Homo sapiens]	15	4	5	4	328	37.1	6.84	16.93	4	0	High	1
FALSE	Master Protein	P38919	Eukaryotic initiation factor 4A-III [OS=Homo sapiens]	17	6	6	5	411	46.8	6.73	16.86	6	0	High	1
FALSE	Master Protein	Q96AG4	Leucine-rich repeat-containing protein 59 [OS=Homo sapiens]	20	6	6	6	307	34.9	9.57	16.82	6	0	High	1
FALSE	Master Protein	O43303	centriolar coiled-coil protein of 110 kDa [OS=Homo sapiens]	5	4	5	4	1012	113.4	8.65	16.81	4	0	High	1
FALSE	Master Protein	O60907	F-box-like/WD repeat-containing protein TBL1X [OS=Homo sapiens]	11	5	5	2	577	62.5	6.55	16.8	5	0	High	1
FALSE	Master Protein	Q96DI7	U5 small nuclear ribonucleoprotein 40 kDa protein [OS=Homo sapiens]	18	5	5	5	357	39.3	8.1	16.76	5	0	High	1
FALSE	Master Protein	Q8NE71-1	ATP-binding cassette sub-family F member 1 [OS=Homo sapiens]	8	6	6	6	845	95.9	6.8	16.73	6	0	High	1
FALSE	Master Protein	Q01844	RNA-binding protein EWS [OS=Homo sapiens]	6	4	6	4	656	68.4	9.33	16.73	4	0	High	1
FALSE	Master Protein	Q9P0K7-1	Ankycorbin [OS=Homo sapiens]	8	5	5	5	980	110	6.21	16.72	5	0	High	1
FALSE	Master Protein	Q5T8D3-1	Acyl-CoA-binding domain-containing protein 5 [OS=Homo sapiens]	10	5	6	5	534	60.1	5.33	16.64	5	0	High	1
FALSE	Master Protein	P53621-1	coatomer subunit alpha [OS=Homo sapiens]	6	7	7	7	1224	138.3	7.66	16.59	7	0	High	1
FALSE	Master Protein	P50402	Emerin [OS=Homo sapiens]	32	6	6	6	254	29	5.5	16.54	6	0	High	1
FALSE	Master Protein	P04075	fructose-bisphosphate aldolase A [OS=Homo sapiens]	24	5	5	4	364	39.4	8.09	16.51	5	0	High	1
FALSE	Master Protein	Q9UPN9-1	E3 ubiquitin-protein ligase TRIM33 [OS=Homo sapiens]	6	6	6	6	1127	122.5	6.67	16.47	6	0	High	1
FALSE	Master Protein	P12236	ADP/ATP translocase 3 [OS=Homo sapiens]	17	6	7	1	298	32.8	9.74	16.47	6	0	High	1
FALSE	Master Protein	Q07020	60S ribosomal protein L18 [OS=Homo sapiens]	28	6	6	6	188	21.6	11.72	16.45	6	0	High	1
FALSE	Master Protein	P55795	heterogeneous nuclear ribonucleoprotein H2 [OS=Homo sapiens]	16	6	6	1	449	49.2	6.3	16.44	6	0	High	1
FALSE	Master Protein	P12277	Creatine kinase B-type [OS=Homo sapiens]	19	6	6	6	381	42.6	5.59	16.35	6	0	High	1
FALSE	Master Protein	P14868	Aspartate--tRNA ligase, cytoplasmic [OS=Homo sapiens]	13	5	5	5	501	57.1	6.55	16.33	5	0	High	1
FALSE	Master Protein	P63241-1	Eukaryotic translation initiation factor 5A-1 [OS=Homo sapiens]	31	4	4	4	154	16.8	5.24	16.26	4	0	High	1
FALSE	Master Protein	P00558	phosphoglycerate kinase 1 [OS=Homo sapiens]	20	5	5	5	417	44.6	8.1	16.25	5	0	High	1
FALSE	Master Protein	Q9Y230	RuvB-like 2 [OS=Homo sapiens]	12	5	5	5	463	51.1	5.64	16.19	5	0	High	1
FALSE	Master Protein	P26373-1	60S ribosomal protein L13 [OS=Homo sapiens]	20	4	5	4	211	24.2	11.65	16.14	4	0	High	1
FALSE	Master Protein	Q9H0A0	RNA cytidine acetyltransferase [OS=Homo sapiens]	7	7	7	7	1025	115.7	8.27	16.13	7	0	High	1
FALSE	Master Protein	Q9H6R4-1	Nucleolar protein 6 [OS=Homo sapiens]	6	5	5	5	1146	127.5	7.64	16.13	5	0	High	1
FALSE	Master Protein	P42766	60S ribosomal protein L35 [OS=Homo sapiens]	29	5	6	4	123	14.5	11.05	16.13	5	0	High	1
FALSE	Master Protein	P61106	Ras-related protein Rab-14 [OS=Homo sapiens]	33	5	5	4	215	23.9	6.21	16.08	5	0	High	1
FALSE	Master Protein	Q15637	Splicing factor 1 [OS=Homo sapiens]	8	3	4	3	639	68.3	8.98	16.06	3	0	High	1
FALSE	Master Protein	P84098	60S ribosomal protein L19 [OS=Homo sapiens]	17	4	6	3	196	23.5	11.47	16	4	0	High	1
FALSE	Master Protein	P27348	14-3-3 protein theta [OS=Homo sapiens]	23	5	6	4	245	27.7	4.78	15.78	5	0	High	1
FALSE	Master Protein	P83731	60S ribosomal protein L24 [OS=Homo sapiens]	27	4	5	4	157	17.8	11.25	15.76	4	0	High	1
FALSE	Master Protein	P61313-1	60S ribosomal protein L15 [OS=Homo sapiens]	27	4	4	4	204	24.1	11.62	15.69	4	0	High	1
FALSE	Master Protein	O75533-1	splicing factor 3B subunit 1 [OS=Homo sapiens]	5	6	6	6	1304	145.7	7.09	15.65	6	0	High	1
FALSE	Master Protein	Q99729-1	Heterogeneous nuclear ribonucleoprotein A/B [OS=Homo sapiens]	15	5	5	3	332	36.2	8.21	15.64	5	0	High	1
FALSE	Master Protein	Q13435	Splicing factor 3b subunit 2 [OS=Homo sapiens]	7	6	6	6	895	100.2	5.67	15.63	6	0	High	1
FALSE	Master Protein	O76021	Ribosomal L1 domain-containing protein 1 [OS=Homo sapiens]	13	5	5	5	490	54.9	10.13	15.46	5	0	High	1
FALSE	Master Protein	Q7Z3U7-1	Protein MON2 homolog [OS=Homo sapiens]	4	6	6	6	1717	190.2	6.06	15.43	6	0	High	1
FALSE	Master Protein	P13797	Plastin-3 [OS=Homo sapiens]	12	5	5	5	630	70.8	5.6	15.39	5	0	High	1
FALSE	Master Protein	P50914	60S ribosomal protein L14 [OS=Homo sapiens]	25	6	6	6	215	23.4	10.93	15.37	6	0	High	1
FALSE	Master Protein	P20042	Eukaryotic translation initiation factor 2 subunit 2 [OS=Homo sapiens]	20	5	5	5	333	38.4	5.8	15.32	5	0	High	1
FALSE	Master Protein	P33240	cleavage stimulation factor subunit 2 [OS=Homo sapiens]	14	5	5	3	577	60.9	6.83	15.29	5	0	High	1
FALSE	Master Protein	P11021	78 kDa glucose-regulated protein [OS=Homo sapiens]	11	6	6	5	654	72.3	5.16	15.29	6	0	High	1
FALSE	Master Protein	Q92804-1	TATA-binding protein-associated factor 2N [OS=Homo sapiens]	11	5	5	4	592	61.8	8.02	15.27	5	0	High	1
FALSE	Master Protein	P02545	Prelamin-A/C [OS=Homo sapiens]	10	6	6	6	664	74.1	7.02	15.14	6	0	High	1
FALSE	Master Protein	Q13011	Delta(3,5)-Delta(2,4)-dienoyl-CoA isomerase, mitochondrial [OS=Homo sapiens]	18	5	6	5	328	35.8	8	15.1	5	0	High	1
FALSE	Master Protein	P46783	40S ribosomal protein S10 [OS=Homo sapiens]	24	4	5	4	165	18.9	10.15	15.02	4	0	High	1
FALSE	Master Protein	P35249	replication factor C subunit 4 [OS=Homo sapiens]	17	4	4	4	363	39.7	8.02	14.98	4	0	High	1
FALSE	Master Protein	Q6P158-1	putative ATP-dependent RNA helicase DHX57 [OS=Homo sapiens]	6	6	6	5	1386	155.5	7.71	14.91	6	0	High	1
FALSE	Master Protein	Q13868	Exosome complex component Rrp4 [OS=Homo sapiens]	24	6	6	6	293	32.8	7.5	14.87	6	0	High	1
FALSE	Master Protein	P62258-1	14-3-3 protein epsilon [OS=Homo sapiens]	18	4	6	3	255	29.2	4.74	14.86	4	0	High	1
FALSE	Master Protein	P62750	60S ribosomal protein L23a [OS=Homo sapiens]	21	4	5	4	156	17.7	10.45	14.83	4	0	High	1
FALSE	Master Protein	P37108	Signal recognition particle 14 kDa protein [OS=Homo sapiens]	27	5	5	5	136	14.6	10.04	14.81	5	0	High	1
FALSE	Master Protein	Q13347	Eukaryotic translation initiation factor 3 subunit I [OS=Homo sapiens]	18	5	5	5	325	36.5	5.64	14.75	5	0	High	1
FALSE	Master Protein	P54136-1	arginine--tRNA ligase, cytoplasmic [OS=Homo sapiens]	9	5	5	5	660	75.3	6.68	14.74	5	0	High	1
FALSE	Master Protein	P62136-1	serine/threonine-protein phosphatase PP1-alpha catalytic subunit [OS=Homo sapiens]	24	6	6	1	330	37.5	6.33	14.7	6	0	High	1
FALSE	Master Protein	Q01780	exosome component 10 [OS=Homo sapiens]	5	4	5	4	885	100.8	8.46	14.7	4	0	High	1
FALSE	Master Protein	P13489	Ribonuclease inhibitor [OS=Homo sapiens]	13	5	5	5	461	49.9	4.82	14.65	5	0	High	1
FALSE	Master Protein	Q86UP2-1	Kinectin [OS=Homo sapiens]	3	5	6	5	1357	156.2	5.64	14.6	5	0	High	1
FALSE	Master Protein	O95347-1	structural maintenance of chromosomes protein 2 [OS=Homo sapiens]	7	5	5	5	1197	135.6	8.43	14.53	5	0	High	1
FALSE	Master Protein	P11586	C-1-tetrahydrofolate synthase, cytoplasmic [OS=Homo sapiens]	7	6	6	5	935	101.5	7.3	14.5	6	0	High	1
FALSE	Master Protein	P33176	Kinesin-1 heavy chain [OS=Homo sapiens]	6	5	5	2	963	109.6	6.51	14.49	5	0	High	1
FALSE	Master Protein	Q00325-2	Isoform B of Phosphate carrier protein, mitochondrial [OS=Homo sapiens]	17	4	4	4	361	39.9	9.36	14.42	4	0	High	1
FALSE	Master Protein	Q7Z2T5-1	TRMT1-like protein [OS=Homo sapiens]	9	5	5	5	733	81.7	7.88	14.38	5	0	High	1
FALSE	Master Protein	P30876	DNA-directed RNA polymerase II subunit RPB2 [OS=Homo sapiens]	7	5	5	5	1174	133.8	6.87	14.37	5	0	High	1
FALSE	Master Protein	Q76N32	Centrosomal protein of 68 kDa [OS=Homo sapiens]	9	4	4	4	757	81.1	5.16	14.35	4	0	High	1
FALSE	Master Protein	Q9Y5A9-1	YTH domain-containing family protein 2 [OS=Homo sapiens]	10	5	5	2	579	62.3	8.79	14.28	5	0	High	1
FALSE	Master Protein	P63244	Receptor of activated protein C kinase 1 [OS=Homo sapiens]	21	5	5	5	317	35.1	7.69	14.21	5	0	High	1
FALSE	Master Protein	Q8NCA5	protein FAM98A [OS=Homo sapiens]	11	4	4	3	519	55.4	9.03	14.19	4	0	High	1
FALSE	Master Protein	Q9UKF6	Cleavage and polyadenylation specificity factor subunit 3 [OS=Homo sapiens]	10	5	5	5	684	77.4	5.6	14.14	5	0	High	1
FALSE	Master Protein	P23588	eukaryotic translation initiation factor 4B [OS=Homo sapiens]	9	5	5	5	611	69.1	5.73	14.12	5	0	High	1
FALSE	Master Protein	P62851	40S ribosomal protein S25 [OS=Homo sapiens]	30	5	5	5	125	13.7	10.11	14.06	5	0	High	1
FALSE	Master Protein	P35637-1	RNA-binding protein FUS [OS=Homo sapiens]	8	3	4	2	526	53.4	9.36	14	3	0	High	1
FALSE	Master Protein	Q07157	Tight junction protein ZO-1 [OS=Homo sapiens]	3	4	4	4	1748	195.3	6.7	13.96	4	0	High	1
FALSE	Master Protein	Q93008-1	Isoform 2 of Probable ubiquitin carboxyl-terminal hydrolase FAF-X [OS=Homo sapiens]	3	5	5	5	2554	290.3	5.8	13.96	5	0	High	1
FALSE	Master Protein	P54198	Protein HIRA [OS=Homo sapiens]	7	5	5	5	1017	111.8	8.07	13.92	5	0	High	1
FALSE	Master Protein	Q14498-1	RNA-binding protein 39 [OS=Homo sapiens]	7	3	4	3	530	59.3	10.1	13.89	3	0	High	1
FALSE	Master Protein	Q14566	DNA replication licensing factor MCM6 [OS=Homo sapiens]	8	5	5	5	821	92.8	5.41	13.89	5	0	High	1
FALSE	Master Protein	Q92616	eIF-2-alpha kinase activator GCN1 [OS=Homo sapiens]	3	5	5	5	2671	292.6	7.47	13.85	5	0	High	1
FALSE	Master Protein	P39880	Homeobox protein cut-like 1 [OS=Homo sapiens]	4	6	6	6	1505	164.1	5.9	13.81	6	0	High	1
FALSE	Master Protein	Q12923	Tyrosine-protein phosphatase non-receptor type 13 [OS=Homo sapiens]	3	5	5	5	2485	276.7	6.42	13.8	5	0	High	1
FALSE	Master Protein	Q16777	Histone H2A type 2-C [OS=Homo sapiens]	33	4	5	2	129	14	10.9	13.8	4	0	High	1
FALSE	Master Protein	Q9H6S0	Probable ATP-dependent RNA helicase YTHDC2 [OS=Homo sapiens]	5	5	6	5	1430	160.1	8.4	13.76	5	0	High	1
FALSE	Master Protein	P48643	T-complex protein 1 subunit epsilon [OS=Homo sapiens]	10	5	5	4	541	59.6	5.66	13.76	5	0	High	1
FALSE	Master Protein	Q9BY77	Polymerase delta-interacting protein 3 [OS=Homo sapiens]	15	5	5	5	421	46.1	9.99	13.71	5	0	High	1
FALSE	Master Protein	Q8IU60	m7GpppN-mRNA hydrolase [OS=Homo sapiens]	14	5	5	5	420	48.4	8	13.68	5	0	High	1
FALSE	Master Protein	P46777	60S ribosomal protein L5 [OS=Homo sapiens]	18	5	5	5	297	34.3	9.72	13.68	5	0	High	1
FALSE	Master Protein	P18621	60S ribosomal protein L17 [OS=Homo sapiens]	32	5	5	5	184	21.4	10.17	13.68	5	0	High	1
FALSE	Master Protein	Q5C9Z4	nucleolar MIF4G domain-containing protein 1 [OS=Homo sapiens]	8	5	5	5	860	96.2	8.1	13.67	5	0	High	1
FALSE	Master Protein	P50991	T-complex protein 1 subunit delta [OS=Homo sapiens]	11	5	5	4	539	57.9	7.83	13.64	5	0	High	1
FALSE	Master Protein	P49411	elongation factor Tu, mitochondrial [OS=Homo sapiens]	12	5	5	5	452	49.5	7.61	13.61	5	0	High	1
FALSE	Master Protein	Q96T60	Bifunctional polynucleotide phosphatase/kinase [OS=Homo sapiens]	13	5	5	5	521	57	8.46	13.53	5	0	High	1
FALSE	Master Protein	Q9NZB2-1	Constitutive coactivator of PPAR-gamma-like protein 1 [OS=Homo sapiens]	6	4	4	4	1118	121.8	8.88	13.51	4	0	High	1
FALSE	Master Protein	Q9UJF2-2	Isoform 2 of Ras GTPase-activating protein nGAP [OS=Homo sapiens]	5	4	5	4	1280	143.8	7.55	13.5	4	0	High	1
FALSE	Master Protein	P34931	Heat shock 70 kDa protein 1-like [OS=Homo sapiens]	8	4	5	1	641	70.3	6.02	13.48	4	0	High	1
FALSE	Master Protein	P25398	40S ribosomal protein S12 [OS=Homo sapiens]	45	5	5	5	132	14.5	7.21	13.41	5	0	High	1
FALSE	Master Protein	Q9NW13-1	RNA-binding protein 28 [OS=Homo sapiens]	9	5	5	5	759	85.7	9.22	13.38	5	0	High	1
FALSE	Master Protein	Q9BSD7	Cancer-related nucleoside-triphosphatase [OS=Homo sapiens]	32	5	5	5	190	20.7	9.54	13.38	5	0	High	1
FALSE	Master Protein	P78371-1	T-complex protein 1 subunit beta [OS=Homo sapiens]	13	4	4	4	535	57.5	6.46	13.25	4	0	High	1
FALSE	Master Protein	P42025	Beta-centractin [OS=Homo sapiens]	16	4	4	1	376	42.3	6.4	13.22	4	0	High	1
FALSE	Master Protein	Q13242	serine/arginine-rich splicing factor 9 [OS=Homo sapiens]	19	5	5	5	221	25.5	8.65	13.2	5	0	High	1
FALSE	Master Protein	P17612	cAMP-dependent protein kinase catalytic subunit alpha [OS=Homo sapiens]	17	5	5	5	351	40.6	8.79	13.18	5	0	High	1
FALSE	Master Protein	Q9Y3D9	28S ribosomal protein S23, mitochondrial [OS=Homo sapiens]	26	5	5	5	190	21.8	8.9	13.16	5	0	High	1
FALSE	Master Protein	Q99459	Cell division cycle 5-like protein [OS=Homo sapiens]	7	5	5	5	802	92.2	8.18	13.14	5	0	High	1
FALSE	Master Protein	Q9BZL4	Protein phosphatase 1 regulatory subunit 12C [OS=Homo sapiens]	10	5	5	5	782	84.8	5.57	13.06	5	0	High	1
FALSE	Master Protein	Q13247	Serine/arginine-rich splicing factor 6 [OS=Homo sapiens]	14	5	5	5	344	39.6	11.43	13.01	5	0	High	1
FALSE	Master Protein	Q8IVF2-1	Protein AHNAK2 [OS=Homo sapiens]	3	5	5	5	5795	616.2	5.36	13	5	0	High	1
FALSE	Master Protein	Q14527	Helicase-like transcription factor [OS=Homo sapiens]	5	4	4	4	1009	113.9	8.6	12.98	4	0	High	1
FALSE	Master Protein	Q02543	60S ribosomal protein L18a [OS=Homo sapiens]	26	4	5	4	176	20.7	10.71	12.91	4	0	High	1
FALSE	Master Protein	Q86UP3-5	Isoform 5 of Zinc finger homeobox protein 4 [OS=Homo sapiens]	2	5	5	5	3616	398.7	6.3	12.9	5	0	High	1
FALSE	Master Protein	P46060	Ran GTPase-activating protein 1 [OS=Homo sapiens]	10	5	5	5	587	63.5	4.68	12.84	5	0	High	1
FALSE	Master Protein	P13051	uracil-DNA glycosylase [OS=Homo sapiens]	24	3	3	3	313	34.6	9.32	12.8	3	0	High	1
FALSE	Master Protein	Q8WXX5	dnaJ homolog subfamily C member 9 [OS=Homo sapiens]	19	4	4	4	260	29.9	5.73	12.76	4	0	High	1
FALSE	Master Protein	Q5VT06	Centrosome-associated protein 350 [OS=Homo sapiens]	2	4	4	4	3117	350.7	6.33	12.72	4	0	High	1
FALSE	Master Protein	P35908	Keratin, type II cytoskeletal 2 epidermal [OS=Homo sapiens]	9	5	5	4	639	65.4	8	12.71	5	0	High	1
FALSE	Master Protein	P24928	DNA-directed RNA polymerase II subunit RPB1 [OS=Homo sapiens]	3	5	5	5	1970	217	7.37	12.71	5	0	High	1
FALSE	Master Protein	P60866	40S ribosomal protein S20 [OS=Homo sapiens]	26	3	4	3	119	13.4	9.94	12.68	3	0	High	1
FALSE	Master Protein	Q07021	Complement component 1 Q subcomponent-binding protein, mitochondrial [OS=Homo sapiens]	17	3	3	3	282	31.3	4.84	12.64	3	0	High	1
FALSE	Master Protein	Q9ULX3	RNA-binding protein NOB1 [OS=Homo sapiens]	15	4	4	4	412	46.6	7.18	12.52	4	0	High	1
FALSE	Master Protein	P22735	Protein-glutamine gamma-glutamyltransferase K [OS=Homo sapiens]	3	1	4	1	817	89.7	6.04	12.47	1	0	High	1
FALSE	Master Protein	O75531	Barrier-to-autointegration factor [OS=Homo sapiens]	47	2	3	2	89	10.1	6.09	12.46	2	0	High	1
FALSE	Master Protein	Q8N3C0	Activating signal cointegrator 1 complex subunit 3 [OS=Homo sapiens]	2	4	5	4	2202	251.3	7.09	12.45	4	0	High	1
FALSE	Master Protein	P63010-1	AP-2 complex subunit beta [OS=Homo sapiens]	4	3	4	3	937	104.5	5.38	12.42	3	0	High	1
FALSE	Master Protein	Q9H0L4	cleavage stimulation factor subunit 2 tau variant [OS=Homo sapiens]	15	4	4	2	616	64.4	7.25	12.42	4	0	High	1
FALSE	Master Protein	Q06609	DNA repair protein RAD51 homolog 1 [OS=Homo sapiens]	18	4	4	4	339	36.9	5.6	12.36	4	0	High	1
FALSE	Master Protein	P46821	microtubule-associated protein 1B [OS=Homo sapiens]	2	4	4	4	2468	270.5	4.81	12.3	4	0	High	1
FALSE	Master Protein	P55884	Eukaryotic translation initiation factor 3 subunit B [OS=Homo sapiens]	7	4	4	4	814	92.4	5	12.27	4	0	High	1
FALSE	Master Protein	P35527	Keratin, type I cytoskeletal 9 [OS=Homo sapiens]	10	5	5	5	623	62	5.24	12.16	5	0	High	1
FALSE	Master Protein	Q86UK7-1	E3 ubiquitin-protein ligase ZNF598 [OS=Homo sapiens]	5	4	4	4	904	98.6	8.4	12.09	4	0	High	1
FALSE	Master Protein	P46087	Probable 28S rRNA (cytosine(4447)-C(5))-methyltransferase [OS=Homo sapiens]	6	4	4	4	812	89.2	9.23	12.07	4	0	High	1
FALSE	Master Protein	P30101	Protein disulfide-isomerase A3 [OS=Homo sapiens]	10	3	3	3	505	56.7	6.35	12.01	3	0	High	1
FALSE	Master Protein	P22234	multifunctional protein ADE2 [OS=Homo sapiens]	12	4	4	4	425	47	7.23	11.99	4	0	High	1
FALSE	Master Protein	O60282-1	kinesin heavy chain isoform 5C [OS=Homo sapiens]	6	4	4	1	957	109.4	6.19	11.99	4	0	High	1
FALSE	Master Protein	Q709F0-1	acyl-CoA dehydrogenase family member 11 [OS=Homo sapiens]	7	4	4	4	780	87.2	8.12	11.96	4	0	High	1
FALSE	Master Protein	O95782	AP-2 complex subunit alpha-1 [OS=Homo sapiens]	6	5	5	4	977	107.5	7.03	11.95	5	0	High	1
FALSE	Master Protein	P52907	F-actin-capping protein subunit alpha-1 [OS=Homo sapiens]	21	4	4	3	286	32.9	5.69	11.83	4	0	High	1
FALSE	Master Protein	P49642	DNA primase small subunit [OS=Homo sapiens]	13	4	4	4	420	49.9	8.21	11.82	4	0	High	1
FALSE	Master Protein	P33991	DNA replication licensing factor MCM4 [OS=Homo sapiens]	6	4	4	4	863	96.5	6.74	11.77	4	0	High	1
FALSE	Master Protein	Q96SB4-3	Isoform 1 of SRSF protein kinase 1 [OS=Homo sapiens]	6	4	4	4	826	92.4	7.71	11.77	4	0	High	1
FALSE	Master Protein	Q9Y2U8	inner nuclear membrane protein Man1 [OS=Homo sapiens]	6	4	4	4	911	99.9	7.55	11.75	4	0	High	1
FALSE	Master Protein	P57678	Gem-associated protein 4 [OS=Homo sapiens]	4	5	5	5	1058	120	6.04	11.72	5	0	High	1
FALSE	Master Protein	Q9UJV9	Probable ATP-dependent RNA helicase DDX41 [OS=Homo sapiens]	7	4	4	4	622	69.8	6.84	11.68	4	0	High	1
FALSE	Master Protein	P41091	eukaryotic translation initiation factor 2 subunit 3 [OS=Homo sapiens]	12	4	4	4	472	51.1	8.4	11.68	4	0	High	1
FALSE	Master Protein	Q7Z406-1	myosin-14 [OS=Homo sapiens]	2	4	4	1	1995	227.7	5.6	11.66	4	0	High	1
FALSE	Master Protein	Q08J23	tRNA (Cytosine(34)-C(5))-methyltransferase [OS=Homo sapiens]	8	4	4	4	767	86.4	6.77	11.65	4	0	High	1
FALSE	Master Protein	Q5RKV6	Exosome complex component MTR3 [OS=Homo sapiens]	16	4	4	4	272	28.2	6.28	11.62	4	0	High	1
FALSE	Master Protein	P05455	Lupus La protein [OS=Homo sapiens]	12	4	4	4	408	46.8	7.12	11.6	4	0	High	1
FALSE	Master Protein	P18085	ADP-ribosylation factor 4 [OS=Homo sapiens]	16	3	4	3	180	20.5	7.14	11.57	3	0	High	1
FALSE	Master Protein	P23258	tubulin gamma-1 chain [OS=Homo sapiens]	10	4	4	4	451	51.1	6.14	11.57	4	0	High	1
FALSE	Master Protein	Q9NUL3	Double-stranded RNA-binding protein Staufen homolog 2 [OS=Homo sapiens]	10	4	4	3	570	62.6	9.61	11.56	4	0	High	1
FALSE	Master Protein	Q15691	Microtubule-associated protein RP/EB family member 1 [OS=Homo sapiens]	20	4	4	4	268	30	5.14	11.53	4	0	High	1
FALSE	Master Protein	Q6UXS9	Inactive caspase-12 [OS=Homo sapiens]	6	1	4	1	341	38.8	6.02	11.51	1	0	High	1
FALSE	Master Protein	Q53ET0	CREB-regulated transcription coactivator 2 [OS=Homo sapiens]	9	3	3	3	693	73.3	7.11	11.45	3	0	High	1
FALSE	Master Protein	P40227-1	T-complex protein 1 subunit zeta [OS=Homo sapiens]	11	3	3	3	531	58	6.68	11.43	3	0	High	1
FALSE	Master Protein	P49643-1	DNA primase large subunit [OS=Homo sapiens]	9	4	4	4	509	58.8	7.91	11.41	4	0	High	1
FALSE	Master Protein	O43809	Cleavage and polyadenylation specificity factor subunit 5 [OS=Homo sapiens]	22	4	4	4	227	26.2	8.82	11.39	4	0	High	1
FALSE	Master Protein	Q9P2J5	Leucine--tRNA ligase, cytoplasmic [OS=Homo sapiens]	5	4	4	4	1176	134.4	7.3	11.37	4	0	High	1
FALSE	Master Protein	Q01081	Splicing factor U2AF 35 kDa subunit [OS=Homo sapiens]	18	4	4	4	240	27.9	8.81	11.35	4	0	High	1
FALSE	Master Protein	P29966	Myristoylated alanine-rich C-kinase substrate [OS=Homo sapiens]	24	4	4	4	332	31.5	4.45	11.35	4	0	High	1
FALSE	Master Protein	Q96DT7	Zinc finger and BTB domain-containing protein 10 [OS=Homo sapiens]	7	4	4	4	871	94.8	5.16	11.31	4	0	High	1
FALSE	Master Protein	P62266	40S ribosomal protein S23 [OS=Homo sapiens]	36	3	3	3	143	15.8	10.49	11.3	3	0	High	1
FALSE	Master Protein	P31689-1	DnaJ homolog subfamily A member 1 [OS=Homo sapiens]	11	3	4	2	397	44.8	7.08	11.28	3	0	High	1
FALSE	Master Protein	Q9Y265	RuvB-like 1 [OS=Homo sapiens]	10	3	3	3	456	50.2	6.42	11.17	3	0	High	1
FALSE	Master Protein	Q9P258	Protein RCC2 [OS=Homo sapiens]	9	4	4	4	522	56	8.78	11.13	4	0	High	1
FALSE	Master Protein	Q15366-1	Poly(rC)-binding protein 2 [OS=Homo sapiens]	13	4	4	3	365	38.6	6.79	11.1	4	0	High	1
FALSE	Master Protein	P55265-1	Double-stranded RNA-specific adenosine deaminase [OS=Homo sapiens]	4	4	4	4	1226	136	8.65	11.08	4	0	High	1
FALSE	Master Protein	Q15058	Kinesin-like protein KIF14 [OS=Homo sapiens]	3	5	5	5	1648	186.4	7.91	11.06	5	0	High	1
FALSE	Master Protein	Q86W92-1	Liprin-beta-1 [OS=Homo sapiens]	6	4	4	4	1011	114	5.55	11.03	4	0	High	1
FALSE	Master Protein	Q99873	protein arginine N-methyltransferase 1 [OS=Homo sapiens]	15	4	4	3	361	41.5	5.43	11	4	0	High	1
FALSE	Master Protein	Q07812	Apoptosis regulator BAX [OS=Homo sapiens]	30	4	4	4	192	21.2	5.22	10.98	4	0	High	1
FALSE	Master Protein	P50579	methionine aminopeptidase 2 [OS=Homo sapiens]	10	3	3	3	478	52.9	5.82	10.98	3	0	High	1
FALSE	Master Protein	P26368	Splicing factor U2AF 65 kDa subunit [OS=Homo sapiens]	13	3	3	3	475	53.5	9.09	10.89	3	0	High	1
FALSE	Master Protein	Q5JSZ5-1	Protein PRRC2B [OS=Homo sapiens]	3	4	4	3	2229	242.8	8.34	10.87	4	0	High	1
FALSE	Master Protein	O75179-1	Ankyrin repeat domain-containing protein 17 [OS=Homo sapiens]	2	4	4	4	2603	274.1	6.52	10.86	4	0	High	1
FALSE	Master Protein	Q9Y3U8	60S ribosomal protein L36 [OS=Homo sapiens]	19	3	4	3	105	12.2	11.59	10.86	3	0	High	1
FALSE	Master Protein	Q9UPN4	centrosomal protein of 131 kDa [OS=Homo sapiens]	4	4	4	4	1083	122.1	8.69	10.85	4	0	High	1
FALSE	Master Protein	O43290	U4/U6.U5 tri-snRNP-associated protein 1 [OS=Homo sapiens]	6	4	4	4	800	90.2	6.13	10.84	4	0	High	1
FALSE	Master Protein	Q9P035	Very-long-chain (3R)-3-hydroxyacyl-CoA dehydratase 3 [OS=Homo sapiens]	11	3	3	3	362	43.1	8.94	10.8	3	0	High	1
FALSE	Master Protein	Q8WZ42	Titin [OS=Homo sapiens]	0	4	4	4	34350	3813.7	6.35	10.79	4	0	High	1
FALSE	Master Protein	Q7Z739	YTH domain-containing family protein 3 [OS=Homo sapiens]	7	4	4	1	585	63.8	9.04	10.78	4	0	High	1
FALSE	Master Protein	P36542-1	ATP synthase subunit gamma, mitochondrial [OS=Homo sapiens]	14	4	4	4	298	33	9.22	10.78	4	0	High	1
FALSE	Master Protein	P15531	Nucleoside diphosphate kinase A [OS=Homo sapiens]	24	3	4	3	152	17.1	6.19	10.78	3	0	High	1
FALSE	Master Protein	Q9H0U4	ras-related protein Rab-1B [OS=Homo sapiens]	22	4	4	3	201	22.2	5.73	10.78	4	0	High	1
FALSE	Master Protein	P51659-1	peroxisomal multifunctional enzyme type 2 [OS=Homo sapiens]	7	3	3	3	736	79.6	8.84	10.75	3	0	High	1
FALSE	Master Protein	P40939	Trifunctional enzyme subunit alpha, mitochondrial [OS=Homo sapiens]	6	4	4	4	763	82.9	9.04	10.74	4	0	High	1
FALSE	Master Protein	P00450	Ceruloplasmin [OS=Homo sapiens]	5	4	4	4	1065	122.1	5.72	10.73	4	0	High	1
FALSE	Master Protein	O60762	Dolichol-phosphate mannosyltransferase subunit 1 [OS=Homo sapiens]	13	2	3	2	260	29.6	9.57	10.71	2	0	High	1
FALSE	Master Protein	Q9NX58	Cell growth-regulating nucleolar protein [OS=Homo sapiens]	11	4	4	4	379	43.6	9.54	10.66	4	0	High	1
FALSE	Master Protein	Q8NC56-1	LEM domain-containing protein 2 [OS=Homo sapiens]	6	3	4	3	503	56.9	9	10.65	3	0	High	1
FALSE	Master Protein	Q8IV63	Inactive serine/threonine-protein kinase VRK3 [OS=Homo sapiens]	8	4	4	4	474	52.8	9.04	10.64	4	0	High	1
FALSE	Master Protein	Q9NPI6	mRNA-decapping enzyme 1A [OS=Homo sapiens]	8	3	3	3	582	63.3	6.25	10.62	3	0	High	1
FALSE	Master Protein	P34897-1	Serine hydroxymethyltransferase, mitochondrial [OS=Homo sapiens]	9	4	4	4	504	56	8.53	10.6	4	0	High	1
FALSE	Master Protein	Q9UQE7	Structural maintenance of chromosomes protein 3 [OS=Homo sapiens]	3	3	3	3	1217	141.5	7.18	10.59	3	0	High	1
FALSE	Master Protein	Q8NE86	Calcium uniporter protein, mitochondrial [OS=Homo sapiens]	11	4	4	4	351	39.8	8.65	10.57	4	0	High	1
FALSE	Master Protein	Q9Y4F3-1	Meiosis regulator and mRNA stability factor 1 [OS=Homo sapiens]	3	4	4	4	1742	192.7	7.87	10.5	4	0	High	1
FALSE	Master Protein	P69905	Hemoglobin subunit alpha [OS=Homo sapiens]	28	3	4	3	142	15.2	8.68	10.49	3	0	High	1
FALSE	Master Protein	Q96J01	THO complex subunit 3 [OS=Homo sapiens]	14	3	3	3	351	38.7	6.09	10.48	3	0	High	1
FALSE	Master Protein	P16615	Sarcoplasmic/endoplasmic reticulum calcium ATPase 2 [OS=Homo sapiens]	4	4	4	4	1042	114.7	5.34	10.45	4	0	High	1
FALSE	Master Protein	Q16630	Cleavage and polyadenylation specificity factor subunit 6 [OS=Homo sapiens]	7	3	3	3	551	59.2	7.15	10.44	3	0	High	1
FALSE	Master Protein	P47756-2	Isoform 2 of F-actin-capping protein subunit beta [OS=Homo sapiens]	15	4	4	4	272	30.6	6	10.41	4	0	High	1
FALSE	Master Protein	Q03701	CCAAT/enhancer-binding protein zeta [OS=Homo sapiens]	4	4	4	4	1054	120.9	5.94	10.4	4	0	High	1
FALSE	Master Protein	Q14181	DNA polymerase alpha subunit B [OS=Homo sapiens]	9	3	3	3	598	65.9	5.24	10.39	3	0	High	1
FALSE	Master Protein	P09543-1	2',3'-cyclic-nucleotide 3'-phosphodiesterase [OS=Homo sapiens]	14	4	4	4	421	47.5	9.07	10.39	4	0	High	1
FALSE	Master Protein	P40429	60S ribosomal protein L13a [OS=Homo sapiens]	19	4	4	4	203	23.6	10.93	10.37	4	0	High	1
FALSE	Master Protein	O60563	Cyclin-T1 [OS=Homo sapiens]	7	3	3	3	726	80.6	8.78	10.35	3	0	High	1
FALSE	Master Protein	P35232	Prohibitin [OS=Homo sapiens]	15	3	3	3	272	29.8	5.76	10.32	3	0	High	1
FALSE	Master Protein	Q96F86	Enhancer of mRNA-decapping protein 3 [OS=Homo sapiens]	9	4	4	4	508	56	7.11	10.3	4	0	High	1
FALSE	Master Protein	Q9UKZ1	CCR4-NOT transcription complex subunit 11 [OS=Homo sapiens]	11	3	3	3	510	55.2	6.4	10.19	3	0	High	1
FALSE	Master Protein	Q9NVP1	ATP-dependent RNA helicase DDX18 [OS=Homo sapiens]	6	4	4	4	670	75.4	9.5	10.19	4	0	High	1
FALSE	Master Protein	P17661	desmin [OS=Homo sapiens]	8	4	4	1	470	53.5	5.27	10.18	4	0	High	1
FALSE	Master Protein	Q71UI9-1	Histone H2A.V [OS=Homo sapiens]	31	4	4	2	128	13.5	10.58	10.18	4	0	High	1
FALSE	Master Protein	P28288	ATP-binding cassette sub-family D member 3 [OS=Homo sapiens]	6	3	3	3	659	75.4	9.36	10.18	3	0	High	1
FALSE	Master Protein	P35251-1	Replication factor C subunit 1 [OS=Homo sapiens]	4	3	3	3	1148	128.2	9.36	10.18	3	0	High	1
FALSE	Master Protein	P62899	60S ribosomal protein L31 [OS=Homo sapiens]	32	3	3	3	125	14.5	10.54	10.17	3	0	High	1
FALSE	Master Protein	Q9UDY2	Tight junction protein ZO-2 [OS=Homo sapiens]	4	4	4	4	1190	133.9	7.4	10.15	4	0	High	1
FALSE	Master Protein	Q14980-1	nuclear mitotic apparatus protein 1 [OS=Homo sapiens]	3	4	4	4	2115	238.1	5.78	10.13	4	0	High	1
FALSE	Master Protein	Q6P5R6	60S ribosomal protein L22-like 1 [OS=Homo sapiens]	30	2	2	2	122	14.6	9.38	10.12	2	0	High	1
FALSE	Master Protein	Q86W42	THO complex subunit 6 homolog [OS=Homo sapiens]	13	4	4	4	341	37.5	7.43	10.12	4	0	High	1
FALSE	Master Protein	P62910	60S ribosomal protein L32 [OS=Homo sapiens]	22	3	4	3	135	15.9	11.33	10.1	3	0	High	1
FALSE	Master Protein	P16104	Histone H2AX [OS=Homo sapiens]	34	4	4	2	143	15.1	10.74	10.03	4	0	High	1
FALSE	Master Protein	P29692	Elongation factor 1-delta [OS=Homo sapiens]	17	3	3	3	281	31.1	5.01	10.01	3	0	High	1
FALSE	Master Protein	Q9NSV4-3	Protein diaphanous homolog 3 [OS=Homo sapiens]	4	3	3	3	1193	136.8	7.03	10.01	3	0	High	1
FALSE	Master Protein	P49755	Transmembrane emp24 domain-containing protein 10 [OS=Homo sapiens]	16	3	3	3	219	25	7.44	10	3	0	High	1
FALSE	Master Protein	P62318	small nuclear ribonucleoprotein sm d3 [OS=Homo sapiens]	32	3	3	3	126	13.9	10.32	9.99	3	0	High	1
FALSE	Master Protein	Q15154-1	Pericentriolar material 1 protein [OS=Homo sapiens]	2	4	4	4	2024	228.4	5.02	9.98	4	0	High	1
FALSE	Master Protein	Q14974	Importin subunit beta-1 [OS=Homo sapiens]	5	4	4	4	876	97.1	4.78	9.97	4	0	High	1
FALSE	Master Protein	O14578	Citron Rho-interacting kinase [OS=Homo sapiens]	2	4	4	3	2027	231.3	6.57	9.96	4	0	High	1
FALSE	Master Protein	O94973	AP-2 complex subunit alpha-2 [OS=Homo sapiens]	6	3	3	2	939	103.9	6.96	9.93	3	0	High	1
FALSE	Master Protein	O14950	Myosin regulatory light chain 12B [OS=Homo sapiens]	17	3	4	3	172	19.8	4.84	9.91	3	0	High	1
FALSE	Master Protein	Q02790	Peptidyl-prolyl cis-trans isomerase FKBP4 [OS=Homo sapiens]	12	4	4	4	459	51.8	5.43	9.86	4	0	High	1
FALSE	Master Protein	P46782	40S ribosomal protein S5 [OS=Homo sapiens]	19	4	4	3	204	22.9	9.72	9.84	4	0	High	1
FALSE	Master Protein	Q5JRA6-1	Transport and Golgi organization protein 1 homolog [OS=Homo sapiens]	3	4	4	4	1907	213.6	4.84	9.82	4	0	High	1
FALSE	Master Protein	P62244	40S ribosomal protein S15a [OS=Homo sapiens]	26	3	3	3	130	14.8	10.13	9.74	3	0	High	1
FALSE	Master Protein	Q5TAX3	Terminal uridylyltransferase 4 [OS=Homo sapiens]	3	4	4	4	1644	185	7.97	9.69	4	0	High	1
FALSE	Master Protein	P00918	Carbonic anhydrase 2 [OS=Homo sapiens]	15	3	3	3	260	29.2	7.4	9.68	3	0	High	1
FALSE	Master Protein	Q9BQ67	Glutamate-rich WD repeat-containing protein 1 [OS=Homo sapiens]	7	2	3	2	446	49.4	4.92	9.67	2	0	High	1
FALSE	Master Protein	P82930	28S ribosomal protein S34, mitochondrial [OS=Homo sapiens]	22	3	3	3	218	25.6	9.98	9.66	3	0	High	1
FALSE	Master Protein	O75521	Enoyl-CoA delta isomerase 2, mitochondrial [OS=Homo sapiens]	11	3	3	3	394	43.6	9	9.65	3	0	High	1
FALSE	Master Protein	Q07955-1	Serine/arginine-rich splicing factor 1 [OS=Homo sapiens]	13	4	4	4	248	27.7	10.36	9.64	4	0	High	1
FALSE	Master Protein	Q9BYN8	28S ribosomal protein S26, mitochondrial [OS=Homo sapiens]	16	4	4	4	205	24.2	10.39	9.63	4	0	High	1
FALSE	Master Protein	P14625	Endoplasmin [OS=Homo sapiens]	5	3	3	2	803	92.4	4.84	9.53	3	0	High	1
FALSE	Master Protein	Q9NRX1	RNA-binding protein pno1 [OS=Homo sapiens]	17	3	3	3	252	27.9	9.73	9.53	3	0	High	1
FALSE	Master Protein	Q9ULV4	coronin-1C [OS=Homo sapiens]	8	4	4	4	474	53.2	7.08	9.52	4	0	High	1
FALSE	Master Protein	P42704	Leucine-rich PPR motif-containing protein, mitochondrial [OS=Homo sapiens]	3	4	4	4	1394	157.8	6.13	9.51	4	0	High	1
FALSE	Master Protein	P22314	Ubiquitin-like modifier-activating enzyme 1 [OS=Homo sapiens]	5	3	3	3	1058	117.8	5.76	9.5	3	0	High	1
FALSE	Master Protein	Q8ND56	protein LSM14 homolog A [OS=Homo sapiens]	8	3	3	3	463	50.5	9.52	9.45	3	0	High	1
FALSE	Master Protein	O14579-1	coatomer subunit epsilon [OS=Homo sapiens]	18	3	3	3	308	34.5	5.12	9.42	3	0	High	1
FALSE	Master Protein	Q96C36	Pyrroline-5-carboxylate reductase 2 [OS=Homo sapiens]	10	3	4	3	320	33.6	7.77	9.39	3	0	High	1
FALSE	Master Protein	Q9NZ01-1	Very-long-chain enoyl-CoA reductase [OS=Homo sapiens]	13	3	3	3	308	36	9.45	9.39	3	0	High	1
FALSE	Master Protein	O00411	DNA-directed RNA polymerase, mitochondrial [OS=Homo sapiens]	4	3	3	3	1230	138.5	8.98	9.38	3	0	High	1
FALSE	Master Protein	Q16576-1	Histone-binding protein RBBP7 [OS=Homo sapiens]	8	3	3	1	425	47.8	5.05	9.38	3	0	High	1
FALSE	Master Protein	Q15393-1	Splicing factor 3B subunit 3 [OS=Homo sapiens]	5	4	4	4	1217	135.5	5.26	9.38	4	0	High	1
FALSE	Master Protein	P35606	Coatomer subunit beta' [OS=Homo sapiens]	4	3	3	3	906	102.4	5.27	9.37	3	0	High	1
FALSE	Master Protein	Q9BSJ2-1	Gamma-tubulin complex component 2 [OS=Homo sapiens]	4	3	3	3	902	102.5	6.84	9.36	3	0	High	1
FALSE	Master Protein	P25205	DNA replication licensing factor mcm3 [OS=Homo sapiens]	4	4	4	4	808	90.9	5.77	9.32	4	0	High	1
FALSE	Master Protein	Q13838-1	spliceosome RNA helicase DDX39B [OS=Homo sapiens]	11	4	4	4	428	49	5.67	9.31	4	0	High	1
FALSE	Master Protein	P83881	60S ribosomal protein L36a [OS=Homo sapiens]	30	3	3	3	106	12.4	10.58	9.3	3	0	High	1
FALSE	Master Protein	Q9H0U9	Testis-specific Y-encoded-like protein 1 [OS=Homo sapiens]	11	3	3	3	437	49.2	5.45	9.3	3	0	High	1
FALSE	Master Protein	P61326	Protein mago nashi homolog [OS=Homo sapiens]	33	3	3	3	146	17.2	6.11	9.28	3	0	High	1
FALSE	Master Protein	Q09028	Histone-binding protein RBBP4 [OS=Homo sapiens]	8	3	3	1	425	47.6	4.89	9.19	3	0	High	1
FALSE	Master Protein	O15371	Eukaryotic translation initiation factor 3 subunit D [OS=Homo sapiens]	8	3	3	3	548	63.9	6.05	9.18	3	0	High	1
FALSE	Master Protein	Q04727-1	Transducin-like enhancer protein 4 [OS=Homo sapiens]	7	3	3	3	773	83.7	7.5	9.17	3	0	High	1
FALSE	Master Protein	Q9H9A5	CCR4-NOT transcription complex subunit 10 [OS=Homo sapiens]	5	3	3	3	744	82.3	7.78	9.05	3	0	High	1
FALSE	Master Protein	P40937-1	Replication factor C subunit 5 [OS=Homo sapiens]	14	3	3	3	340	38.5	7.2	9.05	3	0	High	1
FALSE	Master Protein	P35268	60S ribosomal protein L22 [OS=Homo sapiens]	30	2	2	2	128	14.8	9.19	9.01	2	0	High	1
FALSE	Master Protein	Q9NZ32	Actin-related protein 10 [OS=Homo sapiens]	11	3	3	3	417	46.3	7.37	9	3	0	High	1
FALSE	Master Protein	Q9Y3C6	Peptidyl-prolyl cis-trans isomerase-like 1 [OS=Homo sapiens]	30	4	4	4	166	18.2	7.99	8.99	4	0	High	1
FALSE	Master Protein	P68400	Casein kinase II subunit alpha [OS=Homo sapiens]	11	3	3	3	391	45.1	7.74	8.95	3	0	High	1
FALSE	Master Protein	P09234	U1 small nuclear ribonucleoprotein C [OS=Homo sapiens]	19	2	3	2	159	17.4	9.67	8.9	2	0	High	1
FALSE	Master Protein	Q9UBX3	Mitochondrial dicarboxylate carrier [OS=Homo sapiens]	17	3	3	3	287	31.3	9.54	8.88	3	0	High	1
FALSE	Master Protein	Q99700-1	Ataxin-2 [OS=Homo sapiens]	3	3	3	2	1313	140.2	9.57	8.88	3	0	High	1
FALSE	Master Protein	P82650	28S ribosomal protein S22, mitochondrial [OS=Homo sapiens]	9	3	3	3	360	41.3	7.9	8.86	3	0	High	1
FALSE	Master Protein	P06730	Eukaryotic translation initiation factor 4E [OS=Homo sapiens]	22	3	3	3	217	25.1	6.15	8.85	3	0	High	1
FALSE	Master Protein	O75569-1	Interferon-inducible double-stranded RNA-dependent protein kinase activator A [OS=Homo sapiens]	14	3	3	3	313	34.4	8.41	8.84	3	0	High	1
FALSE	Master Protein	O14717-1	tRNA (cytosine(38)-C(5))-methyltransferase [OS=Homo sapiens]	9	3	3	3	391	44.6	6.09	8.83	3	0	High	1
FALSE	Master Protein	P32119	Peroxiredoxin-2 [OS=Homo sapiens]	26	3	3	3	198	21.9	5.97	8.81	3	0	High	1
FALSE	Master Protein	O75489	NADH dehydrogenase [ubiquinone] iron-sulfur protein 3, mitochondrial [OS=Homo sapiens]	16	3	3	3	264	30.2	7.5	8.79	3	0	High	1
FALSE	Master Protein	P62277	40S ribosomal protein S13 [OS=Homo sapiens]	25	3	3	3	151	17.2	10.54	8.78	3	0	High	1
FALSE	Master Protein	Q9H1P3-1	Oxysterol-binding protein-related protein 2 [OS=Homo sapiens]	4	1	3	1	480	55.2	6.35	8.65	1	0	High	1
FALSE	Master Protein	Q13190	Syntaxin-5 [OS=Homo sapiens]	13	3	3	3	355	39.6	9.16	8.65	3	0	High	1
FALSE	Master Protein	Q9NQ29	putative RNA-binding protein Luc7-like 1 [OS=Homo sapiens]	9	3	3	1	371	43.7	9.92	8.65	3	0	High	1
FALSE	Master Protein	Q12905	Interleukin enhancer-binding factor 2 [OS=Homo sapiens]	8	3	3	3	390	43	5.26	8.61	3	0	High	1
FALSE	Master Protein	Q5T6F2	Ubiquitin-associated protein 2 [OS=Homo sapiens]	3	3	3	3	1119	117	7.34	8.61	3	0	High	1
FALSE	Master Protein	Q96LW4	DNA-directed primase/polymerase protein [OS=Homo sapiens]	7	3	3	3	560	64.3	5.26	8.58	3	0	High	1
FALSE	Master Protein	Q9UKV8	Protein argonaute-2 [OS=Homo sapiens]	4	3	3	3	859	97.1	9.19	8.57	3	0	High	1
FALSE	Master Protein	Q9HC77	centromere protein J [OS=Homo sapiens]	3	4	4	4	1338	152.9	6.61	8.56	4	0	High	1
FALSE	Master Protein	Q99848	Probable rRNA-processing protein EBP2 [OS=Homo sapiens]	11	3	3	3	306	34.8	10.1	8.5	3	0	High	1
FALSE	Master Protein	P13942-8	Isoform 8 of Collagen alpha-2(XI) chain [OS=Homo sapiens]	3	3	3	3	1629	159.8	8.48	8.49	3	0	High	1
FALSE	Master Protein	P08621-1	U1 small nuclear ribonucleoprotein 70 kDa [OS=Homo sapiens]	6	3	3	3	437	51.5	9.94	8.43	3	0	High	1
FALSE	Master Protein	O00178	GTP-binding protein 1 [OS=Homo sapiens]	5	3	3	3	669	72.4	8.34	8.43	3	0	High	1
FALSE	Master Protein	O75330-1	Hyaluronan mediated motility receptor [OS=Homo sapiens]	6	3	3	3	724	84	5.83	8.4	3	0	High	1
FALSE	Master Protein	P49790	Nuclear pore complex protein Nup153 [OS=Homo sapiens]	4	3	3	3	1475	153.8	8.73	8.4	3	0	High	1
FALSE	Master Protein	Q9NUQ6	SPATS2-like protein [OS=Homo sapiens]	9	3	3	3	558	61.7	9.64	8.36	3	0	High	1
FALSE	Master Protein	Q99832	T-complex protein 1 subunit eta [OS=Homo sapiens]	6	3	3	3	543	59.3	7.65	8.35	3	0	High	1
FALSE	Master Protein	Q9Y6J0	Calcineurin-binding protein cabin-1 [OS=Homo sapiens]	2	3	3	3	2220	246.2	6.02	8.33	3	0	High	1
FALSE	Master Protein	P62081	40S ribosomal protein S7 [OS=Homo sapiens]	21	2	2	2	194	22.1	10.1	8.31	2	0	High	1
FALSE	Master Protein	Q13561-1	dynactin subunit 2 [OS=Homo sapiens]	9	3	3	3	401	44.2	5.21	8.24	3	0	High	1
FALSE	Master Protein	Q8N4N8	Kinesin-like protein KIF2B [OS=Homo sapiens]	5	2	3	2	673	76.2	8.65	8.22	2	0	High	1
FALSE	Master Protein	Q13835	Plakophilin-1 [OS=Homo sapiens]	5	2	3	2	747	82.8	9.13	8.22	2	0	High	1
FALSE	Master Protein	Q8N9M5	transmembrane protein 102 [OS=Homo sapiens]	8	2	2	2	508	54.1	5.91	8.22	2	0	High	1
FALSE	Master Protein	Q14966-1	Zinc finger protein 638 [OS=Homo sapiens]	2	3	3	3	1978	220.5	6.38	8.21	3	0	High	1
FALSE	Master Protein	P50750	Cyclin-dependent kinase 9 [OS=Homo sapiens]	8	3	3	3	372	42.8	8.79	8.17	3	0	High	1
FALSE	Master Protein	Q13144	Translation initiation factor eIF-2B subunit epsilon [OS=Homo sapiens]	7	3	3	3	721	80.3	5.08	8.16	3	0	High	1
FALSE	Master Protein	A6NHR9-1	structural maintenance of chromosomes flexible hinge domain-containing protein 1 [OS=Homo sapiens]	2	3	3	3	2005	226.2	7.3	8.16	3	0	High	1
FALSE	Master Protein	Q9BUQ8	Probable ATP-dependent RNA helicase DDX23 [OS=Homo sapiens]	5	3	3	3	820	95.5	9.55	8.13	3	0	High	1
FALSE	Master Protein	Q5VWN6-1	Protein FAM208B [OS=Homo sapiens]	1	2	3	2	2430	268.7	5.9	8.13	2	0	High	1
FALSE	Master Protein	P18669	Phosphoglycerate mutase 1 [OS=Homo sapiens]	19	3	3	3	254	28.8	7.18	8.09	3	0	High	1
FALSE	Master Protein	Q12849	G-rich sequence factor 1 [OS=Homo sapiens]	9	3	3	3	480	53.1	6.19	8.07	3	0	High	1
FALSE	Master Protein	Q6UUV7-1	CREB-regulated transcription coactivator 3 [OS=Homo sapiens]	7	3	3	3	619	66.9	6.84	8.05	3	0	High	1
FALSE	Master Protein	P23528	Cofilin-1 [OS=Homo sapiens]	12	3	3	3	166	18.5	8.09	8.05	3	0	High	1
FALSE	Master Protein	P78347	General transcription factor II-I [OS=Homo sapiens]	4	3	3	3	998	112.3	6.39	8.03	3	0	High	1
FALSE	Master Protein	P53985	Monocarboxylate transporter 1 [OS=Homo sapiens]	5	2	3	2	500	53.9	8.66	8.02	2	0	High	1
FALSE	Master Protein	Q9BQ04	RNA-binding protein 4B [OS=Homo sapiens]	9	3	3	1	359	40.1	6.74	8	3	0	High	1
FALSE	Master Protein	P33992	DNA replication licensing factor mcm5 [OS=Homo sapiens]	5	3	3	3	734	82.2	8.37	7.97	3	0	High	1
FALSE	Master Protein	P22695	Cytochrome b-c1 complex subunit 2, mitochondrial [OS=Homo sapiens]	8	3	3	3	453	48.4	8.63	7.96	3	0	High	1
FALSE	Master Protein	P56192	Methionine--tRNA ligase, cytoplasmic [OS=Homo sapiens]	4	3	3	3	900	101.1	6.16	7.95	3	0	High	1
FALSE	Master Protein	Q96SI9	spermatid perinuclear RNA-binding protein [OS=Homo sapiens]	4	3	3	1	672	73.6	8.72	7.95	3	0	High	1
FALSE	Master Protein	Q93009	Ubiquitin carboxyl-terminal hydrolase 7 [OS=Homo sapiens]	4	3	3	3	1102	128.2	5.55	7.95	3	0	High	1
FALSE	Master Protein	P11387	DNA topoisomerase 1 [OS=Homo sapiens]	5	3	3	3	765	90.7	9.31	7.94	3	0	High	1
FALSE	Master Protein	P27816-1	Microtubule-associated protein 4 [OS=Homo sapiens]	3	3	3	3	1152	120.9	5.43	7.93	3	0	High	1
FALSE	Master Protein	Q92598	Heat shock protein 105 kDa [OS=Homo sapiens]	5	3	3	3	858	96.8	5.39	7.92	3	0	High	1
FALSE	Master Protein	P17812	CTP synthase 1 [OS=Homo sapiens]	7	3	3	3	591	66.6	6.46	7.9	3	0	High	1
FALSE	Master Protein	Q9Y295	developmentally-regulated GTP-binding protein 1 [OS=Homo sapiens]	10	3	3	3	367	40.5	8.9	7.89	3	0	High	1
FALSE	Master Protein	P62841	40S ribosomal protein S15 [OS=Homo sapiens]	28	2	2	2	145	17	10.39	7.87	2	0	High	1
FALSE	Master Protein	Q9ULX6	A-kinase anchor protein 8-like [OS=Homo sapiens]	3	2	3	2	646	71.6	5.07	7.87	2	0	High	1
FALSE	Master Protein	P38159-1	RNA-binding motif protein, X chromosome [OS=Homo sapiens]	8	3	3	3	391	42.3	10.05	7.87	3	0	High	1
FALSE	Master Protein	Q9H307	Pinin [OS=Homo sapiens]	5	3	3	3	717	81.6	7.14	7.86	3	0	High	1
FALSE	Master Protein	P06493	Cyclin-dependent kinase 1 [OS=Homo sapiens]	13	3	3	3	297	34.1	8.4	7.82	3	0	High	1
FALSE	Master Protein	Q9BZI7-1	Regulator of nonsense transcripts 3B [OS=Homo sapiens]	7	3	3	3	483	57.7	9.48	7.8	3	0	High	1
FALSE	Master Protein	Q3ZCQ8	Mitochondrial import inner membrane translocase subunit TIM50 [OS=Homo sapiens]	9	2	2	2	353	39.6	8.37	7.79	2	0	High	1
FALSE	Master Protein	Q7Z478	ATP-dependent RNA helicase Dhx29 [OS=Homo sapiens]	3	3	3	3	1369	155.1	8.09	7.78	3	0	High	1
FALSE	Master Protein	O15042	U2 snRNP-associated SURP motif-containing protein [OS=Homo sapiens]	3	3	3	3	1029	118.2	8.47	7.77	3	0	High	1
FALSE	Master Protein	A6NMY6	Putative annexin A2-like protein [OS=Homo sapiens]	5	1	2	1	339	38.6	6.95	7.77	1	0	High	1
FALSE	Master Protein	Q9NQ55-1	suppressor of SWI4 1 homolog [OS=Homo sapiens]	8	3	3	3	473	53.2	10.13	7.75	3	0	High	1
FALSE	Master Protein	Q16637	Survival motor neuron protein [OS=Homo sapiens]	14	3	3	3	294	31.8	6.55	7.74	3	0	High	1
FALSE	Master Protein	Q15365	Poly(RC)-binding protein 1 [OS=Homo sapiens]	10	3	3	2	356	37.5	7.09	7.72	3	0	High	1
FALSE	Master Protein	Q96NL6-1	Sodium channel and clathrin linker 1 [OS=Homo sapiens]	5	3	3	3	688	80.9	6.07	7.72	3	0	High	1
FALSE	Master Protein	Q01804-1	OTU domain-containing protein 4 [OS=Homo sapiens]	4	3	3	3	1114	124	6.71	7.72	3	0	High	1
FALSE	Master Protein	Q9TNN7	HLA class I histocompatibility antigen, Cw-5 alpha chain [OS=Homo sapiens]	14	2	2	2	366	40.9	7.44	7.64	2	0	High	1
FALSE	Master Protein	Q92769	Histone deacetylase 2 [OS=Homo sapiens]	8	3	3	2	488	55.3	5.91	7.6	3	0	High	1
FALSE	Master Protein	Q09666-1	Neuroblast differentiation-associated protein AHNAK [OS=Homo sapiens]	2	4	5	4	5890	628.7	6.15	7.58	4	0	High	1
FALSE	Master Protein	P51149	ras-related protein Rab-7a [OS=Homo sapiens]	16	3	3	3	207	23.5	6.7	7.57	3	0	High	1
FALSE	Master Protein	Q58FF6	Putative heat shock protein HSP 90-beta 4 [OS=Homo sapiens]	5	3	3	1	505	58.2	4.73	7.57	3	0	High	1
FALSE	Master Protein	P47755	F-actin-capping protein subunit alpha-2 [OS=Homo sapiens]	10	2	2	1	286	32.9	5.85	7.56	2	0	High	1
FALSE	Master Protein	Q12756	Kinesin-like protein KIF1A [OS=Homo sapiens]	3	3	3	3	1690	190.9	6.21	7.55	3	0	High	1
FALSE	Master Protein	P98175-1	RNA-binding protein 10 [OS=Homo sapiens]	4	3	3	3	930	103.5	5.97	7.54	3	0	High	1
FALSE	Master Protein	Q9BWF3-1	RNA-binding protein 4 [OS=Homo sapiens]	12	3	3	1	364	40.3	7.08	7.51	3	0	High	1
FALSE	Master Protein	P53396-1	ATP-citrate synthase [OS=Homo sapiens]	4	3	3	3	1101	120.8	7.33	7.5	3	0	High	1
FALSE	Master Protein	P19447	TFIIH basal transcription factor complex helicase XPB subunit [OS=Homo sapiens]	5	2	2	2	782	89.2	7.23	7.5	2	0	High	1
FALSE	Master Protein	Q9UNX4	WD repeat-containing protein 3 [OS=Homo sapiens]	3	3	3	3	943	106	6.64	7.5	3	0	High	1
FALSE	Master Protein	Q9UKE5-1	Traf2 and NCK-interacting protein kinase [OS=Homo sapiens]	3	3	3	3	1360	154.8	7.17	7.5	3	0	High	1
FALSE	Master Protein	Q5VTL8	Pre-mRNA-splicing factor 38B [OS=Homo sapiens]	6	3	3	3	546	64.4	10.54	7.49	3	0	High	1
FALSE	Master Protein	Q6P1N0	Coiled-coil and C2 domain-containing protein 1A [OS=Homo sapiens]	3	3	3	3	951	104	8.09	7.49	3	0	High	1
FALSE	Master Protein	P50570-1	Dynamin-2 [OS=Homo sapiens]	5	2	2	2	870	98	7.44	7.49	2	0	High	1
FALSE	Master Protein	Q16181	Septin-7 [OS=Homo sapiens]	12	3	3	3	437	50.6	8.63	7.48	3	0	High	1
FALSE	Master Protein	Q9NWB6	Arginine and glutamate-rich protein 1 [OS=Homo sapiens]	8	3	3	2	273	33.2	10.35	7.46	3	0	High	1
FALSE	Master Protein	P00966	Argininosuccinate synthase [OS=Homo sapiens]	8	2	2	2	412	46.5	8.02	7.46	2	0	High	1
FALSE	Master Protein	Q6P1J9	Parafibromin [OS=Homo sapiens]	6	3	3	3	531	60.5	9.61	7.46	3	0	High	1
FALSE	Master Protein	P78316	Nucleolar protein 14 [OS=Homo sapiens]	4	3	3	3	857	97.6	7.58	7.46	3	0	High	1
FALSE	Master Protein	Q96EY1-1	DnaJ homolog subfamily A member 3, mitochondrial [OS=Homo sapiens]	6	2	2	2	480	52.5	9.26	7.45	2	0	High	1
FALSE	Master Protein	Q7Z2E3-1	Aprataxin [OS=Homo sapiens]	12	2	2	2	356	40.7	9.17	7.44	2	0	High	1
FALSE	Master Protein	Q9BZE4	Nucleolar GTP-binding protein 1 [OS=Homo sapiens]	5	3	3	3	634	73.9	9.5	7.43	3	0	High	1
FALSE	Master Protein	O14974	Protein phosphatase 1 regulatory subunit 12A [OS=Homo sapiens]	3	3	3	3	1030	115.2	5.4	7.43	3	0	High	1
FALSE	Master Protein	P53007	Tricarboxylate transport protein, mitochondrial [OS=Homo sapiens]	9	3	3	3	311	34	9.89	7.43	3	0	High	1
FALSE	Master Protein	Q9BU76-1	Multiple myeloma tumor-associated protein 2 [OS=Homo sapiens]	17	3	3	3	263	29.4	10.02	7.42	3	0	High	1
FALSE	Master Protein	Q9Y6M1	Insulin-like growth factor 2 mRNA-binding protein 2 [OS=Homo sapiens]	6	3	3	2	599	66.1	8.46	7.39	3	0	High	1
FALSE	Master Protein	Q9Y597	BTB/POZ domain-containing protein KCTD3 [OS=Homo sapiens]	4	3	3	3	815	88.9	7.03	7.39	3	0	High	1
FALSE	Master Protein	Q8NI27-1	THO complex subunit 2 [OS=Homo sapiens]	2	3	3	3	1593	182.7	8.44	7.39	3	0	High	1
FALSE	Master Protein	Q9Y262	eukaryotic translation initiation factor 3 subunit L [OS=Homo sapiens]	5	3	3	3	564	66.7	6.34	7.38	3	0	High	1
FALSE	Master Protein	O15379	Histone deacetylase 3 [OS=Homo sapiens]	8	3	3	2	428	48.8	5.16	7.35	3	0	High	1
FALSE	Master Protein	Q13363-1	C-terminal-binding protein 1 [OS=Homo sapiens]	8	3	3	3	440	47.5	6.77	7.32	3	0	High	1
FALSE	Master Protein	Q9P2N5	RNA-binding protein 27 [OS=Homo sapiens]	3	3	3	3	1060	118.6	9.19	7.31	3	0	High	1
FALSE	Master Protein	P05023	Sodium/potassium-transporting ATPase subunit alpha-1 [OS=Homo sapiens]	3	3	3	1	1023	112.8	5.49	7.31	3	0	High	1
FALSE	Master Protein	P55209	Nucleosome assembly protein 1-like 1 [OS=Homo sapiens]	5	1	2	1	391	45.3	4.46	7.31	1	0	High	1
FALSE	Master Protein	P43246-1	DNA mismatch repair protein MSH2 [OS=Homo sapiens]	4	3	3	3	934	104.7	5.77	7.3	3	0	High	1
FALSE	Master Protein	Q15417	Calponin-3 [OS=Homo sapiens]	10	3	3	3	329	36.4	6.05	7.29	3	0	High	1
FALSE	Master Protein	Q86VP6-1	cullin-associated nedd8-dissociated protein 1 [OS=Homo sapiens]	2	2	3	2	1230	136.3	5.78	7.28	2	0	High	1
FALSE	Master Protein	Q9UG63	ATP-binding cassette sub-family F member 2 [OS=Homo sapiens]	7	3	3	3	623	71.2	7.37	7.23	3	0	High	1
FALSE	Master Protein	P62826	GTP-binding nuclear protein RAN [OS=Homo sapiens]	13	3	3	3	216	24.4	7.49	7.21	3	0	High	1
FALSE	Master Protein	P47897	glutamine--tRNA ligase [OS=Homo sapiens]	4	3	3	3	775	87.7	7.15	7.2	3	0	High	1
FALSE	Master Protein	P09972	Fructose-bisphosphate aldolase C [OS=Homo sapiens]	14	2	2	1	364	39.4	6.87	7.2	2	0	High	1
FALSE	Master Protein	Q13045-1	protein flightless-1 homolog [OS=Homo sapiens]	2	3	3	3	1269	144.7	6.05	7.17	3	0	High	1
FALSE	Master Protein	P49815	Tuberin [OS=Homo sapiens]	2	2	2	2	1807	200.5	7.31	7.13	2	0	High	1
FALSE	Master Protein	P05198	Eukaryotic translation initiation factor 2 subunit 1 [OS=Homo sapiens]	10	3	3	3	315	36.1	5.08	7.12	3	0	High	1
FALSE	Master Protein	P53618	Coatomer subunit beta [OS=Homo sapiens]	4	2	2	2	953	107.1	6.05	6.97	2	0	High	1
FALSE	Master Protein	Q13123	Protein Red [OS=Homo sapiens]	5	3	3	3	557	65.6	6.64	6.95	3	0	High	1
FALSE	Master Protein	P28066-1	Proteasome subunit alpha type-5 [OS=Homo sapiens]	11	2	2	2	241	26.4	4.79	6.95	2	0	High	1
FALSE	Master Protein	Q9H7E2-1	Tudor domain-containing protein 3 [OS=Homo sapiens]	6	2	2	2	651	73.1	9.23	6.92	2	0	High	1
FALSE	Master Protein	Q9H6N6	Putative uncharacterized protein MYH16 [OS=Homo sapiens]	3	3	3	2	1097	128.2	5.49	6.91	3	0	High	1
FALSE	Master Protein	Q9Y5S9	RNA-binding protein 8A [OS=Homo sapiens]	26	2	2	2	174	19.9	5.72	6.9	2	0	High	1
FALSE	Master Protein	Q13523	Serine/threonine-protein kinase PRP4 homolog [OS=Homo sapiens]	3	3	3	3	1007	116.9	10.26	6.9	3	0	High	1
FALSE	Master Protein	O75525-1	KH domain-containing, RNA-binding, signal transduction-associated protein 3 [OS=Homo sapiens]	7	3	3	1	346	38.8	7.61	6.9	3	0	High	1
FALSE	Master Protein	P09429	High mobility group protein B1 [OS=Homo sapiens]	14	2	2	2	215	24.9	5.74	6.87	2	0	High	1
FALSE	Master Protein	Q8IWR0	Zinc finger CCCH domain-containing protein 7A [OS=Homo sapiens]	3	3	3	3	971	110.5	7.3	6.86	3	0	High	1
FALSE	Master Protein	Q7KZI7-1	Serine/threonine-protein kinase MARK2 [OS=Homo sapiens]	4	3	3	3	788	87.9	9.72	6.86	3	0	High	1
FALSE	Master Protein	Q8N8S7	Protein enabled homolog [OS=Homo sapiens]	4	1	2	1	591	66.5	6.93	6.85	1	0	High	1
FALSE	Master Protein	P39748	Flap endonuclease 1 [OS=Homo sapiens]	8	2	2	2	380	42.6	8.62	6.85	2	0	High	1
FALSE	Master Protein	Q2TAY7	WD40 repeat-containing protein SMU1 [OS=Homo sapiens]	6	3	3	3	513	57.5	7.18	6.83	3	0	High	1
FALSE	Master Protein	P50993	Sodium/potassium-transporting ATPase subunit alpha-2 [OS=Homo sapiens]	4	3	3	1	1020	112.2	5.66	6.78	3	0	High	1
FALSE	Master Protein	Q92615	la-related protein 4B [OS=Homo sapiens]	4	3	3	3	738	80.5	6.92	6.77	3	0	High	1
FALSE	Master Protein	Q86UE4	protein LYRIC [OS=Homo sapiens]	5	2	2	2	582	63.8	9.32	6.76	2	0	High	1
FALSE	Master Protein	Q16698	2,4-dienoyl-CoA reductase, mitochondrial [OS=Homo sapiens]	10	2	2	2	335	36	9.28	6.76	2	0	High	1
FALSE	Master Protein	Q14247-1	Src substrate cortactin [OS=Homo sapiens]	5	3	3	3	550	61.5	5.4	6.75	3	0	High	1
FALSE	Master Protein	P62888	60S ribosomal protein L30 [OS=Homo sapiens]	10	1	2	1	115	12.8	9.63	6.73	1	0	High	1
FALSE	Master Protein	Q14241	Elongin-A [OS=Homo sapiens]	4	3	3	3	798	89.9	9.57	6.73	3	0	High	1
FALSE	Master Protein	Q8N8A6	ATP-dependent RNA helicase DDX51 [OS=Homo sapiens]	6	3	3	3	666	72.4	8.16	6.73	3	0	High	1
FALSE	Master Protein	P35250-1	Replication factor C subunit 2 [OS=Homo sapiens]	8	2	2	2	354	39.1	6.44	6.68	2	0	High	1
FALSE	Master Protein	Q9Y5B9	FACT complex subunit SPT16 [OS=Homo sapiens]	3	2	2	2	1047	119.8	5.66	6.68	2	0	High	1
FALSE	Master Protein	Q12904-1	aminoacyl tRNA synthase complex-interacting multifunctional protein 1 [OS=Homo sapiens]	12	2	2	2	312	34.3	8.43	6.62	2	0	High	1
FALSE	Master Protein	Q15047	Histone-lysine N-methyltransferase SETDB1 [OS=Homo sapiens]	4	2	2	2	1291	143.1	6.02	6.62	2	0	High	1
FALSE	Master Protein	P24534	Elongation factor 1-beta [OS=Homo sapiens]	15	2	2	2	225	24.7	4.67	6.61	2	0	High	1
FALSE	Master Protein	Q5JTH9-1	RRP12-like protein [OS=Homo sapiens]	2	3	3	3	1297	143.6	8.75	6.61	3	0	High	1
FALSE	Master Protein	A6H8Y1	Transcription factor TFIIIB component B'' homolog [OS=Homo sapiens]	1	2	3	2	2624	293.7	5.11	6.58	2	0	High	1
FALSE	Master Protein	P05387	60S acidic ribosomal protein P2 [OS=Homo sapiens]	24	2	2	2	115	11.7	4.54	6.54	2	0	High	1
FALSE	Master Protein	Q8WTT2	Nucleolar complex protein 3 homolog [OS=Homo sapiens]	3	2	2	2	800	92.5	9.17	6.48	2	0	High	1
FALSE	Master Protein	Q02978	Mitochondrial 2-oxoglutarate/malate carrier protein [OS=Homo sapiens]	10	2	2	2	314	34	9.91	6.46	2	0	High	1
FALSE	Master Protein	P55072	Transitional endoplasmic reticulum ATPase [OS=Homo sapiens]	4	3	3	3	806	89.3	5.26	6.45	3	0	High	1
FALSE	Master Protein	P12235	ADP/ATP translocase 1 [OS=Homo sapiens]	8	3	3	1	298	33	9.76	6.45	3	0	High	1
FALSE	Master Protein	Q8WXI9	Transcriptional repressor p66-beta [OS=Homo sapiens]	7	2	2	2	593	65.2	9.7	6.44	2	0	High	1
FALSE	Master Protein	Q9NPD3	Exosome complex component Rrp41 [OS=Homo sapiens]	9	2	2	2	245	26.4	6.52	6.43	2	0	High	1
FALSE	Master Protein	Q9NQG5	regulation of nuclear pre-mRNA domain-containing protein 1B [OS=Homo sapiens]	8	2	2	2	326	36.9	5.97	6.42	2	0	High	1
FALSE	Master Protein	Q99767-1	amyloid-beta A4 precursor protein-binding family A member 2 [OS=Homo sapiens]	7	2	2	2	749	82.5	4.86	6.42	2	0	High	1
FALSE	Master Protein	Q96E14	RecQ-mediated genome instability protein 2 [OS=Homo sapiens]	7	2	2	2	147	15.9	7.9	6.42	2	0	High	1
FALSE	Master Protein	P51878-1	Caspase-5 [OS=Homo sapiens]	11	2	2	2	434	49.7	9.16	6.38	2	0	High	1
FALSE	Master Protein	P36551	Oxygen-dependent coproporphyrinogen-III oxidase, mitochondrial [OS=Homo sapiens]	4	1	2	1	454	50.1	8.25	6.36	1	0	High	1
FALSE	Master Protein	O75122-3	Isoform 3 of CLIP-associating protein 2 [OS=Homo sapiens]	2	2	2	1	1515	165.8	8.37	6.33	2	0	High	1
FALSE	Master Protein	Q5JTY5-2	Isoform 2 of COBW domain-containing protein 3 [OS=Homo sapiens]	7	1	2	1	375	41.9	4.97	6.33	1	0	High	1
FALSE	Master Protein	P34932	Heat shock 70 kDa protein 4 [OS=Homo sapiens]	3	2	2	2	840	94.3	5.19	6.33	2	0	High	1
FALSE	Master Protein	P31323	cAMP-dependent protein kinase type II-beta regulatory subunit [OS=Homo sapiens]	9	2	2	1	418	46.3	4.92	6.32	2	0	High	1
FALSE	Master Protein	P04181-1	Ornithine aminotransferase, mitochondrial [OS=Homo sapiens]	7	2	2	2	439	48.5	7.03	6.3	2	0	High	1
FALSE	Master Protein	Q92522	Histone H1x [OS=Homo sapiens]	10	2	2	2	213	22.5	10.76	6.28	2	0	High	1
FALSE	Master Protein	Q99615-1	DnaJ homolog subfamily C member 7 [OS=Homo sapiens]	4	2	2	2	494	56.4	6.96	6.25	2	0	High	1
FALSE	Master Protein	P21333	Filamin-A [OS=Homo sapiens]	1	2	2	2	2647	280.6	6.06	6.25	2	0	High	1
FALSE	Master Protein	Q03001-7	dystonin [OS=Homo sapiens]	1	2	2	2	7570	860.1	5.25	6.25	2	0	High	1
FALSE	Master Protein	P11908	ribose-phosphate pyrophosphokinase 2 [OS=Homo sapiens]	9	2	2	2	318	34.7	6.61	6.24	2	0	High	1
FALSE	Master Protein	Q13573	SNW domain-containing protein 1 [OS=Homo sapiens]	4	2	2	2	536	61.5	9.52	6.18	2	0	High	1
FALSE	Master Protein	P43034	Platelet-activating factor acetylhydrolase IB subunit alpha [OS=Homo sapiens]	9	2	2	2	410	46.6	7.37	6.17	2	0	High	1
FALSE	Master Protein	P31930	Cytochrome b-c1 complex subunit 1, mitochondrial [OS=Homo sapiens]	7	2	2	2	480	52.6	6.37	6.17	2	0	High	1
FALSE	Master Protein	Q15459	splicing factor 3A subunit 1 [OS=Homo sapiens]	3	2	2	2	793	88.8	5.22	6.15	2	0	High	1
FALSE	Master Protein	Q6P4R8-1	nuclear factor related to kappa-B-binding protein [OS=Homo sapiens]	3	2	2	2	1299	138.9	9.25	6.14	2	0	High	1
FALSE	Master Protein	Q9P2P6-1	StAR-related lipid transfer protein 9 [OS=Homo sapiens]	1	2	2	2	4700	516	6.32	6.13	2	0	High	1
FALSE	Master Protein	Q8TDD1	ATP-dependent RNA helicase DDX54 [OS=Homo sapiens]	3	2	2	2	881	98.5	10.02	6.12	2	0	High	1
FALSE	Master Protein	P52701	DNA mismatch repair protein MSH6 [OS=Homo sapiens]	2	3	3	3	1360	152.7	6.9	6.1	3	0	High	1
FALSE	Master Protein	Q9UHB9	Signal recognition particle subunit SRP68 [OS=Homo sapiens]	7	2	2	2	627	70.7	8.56	6.1	2	0	High	1
FALSE	Master Protein	P41227-1	N-alpha-acetyltransferase 10 [OS=Homo sapiens]	12	2	2	2	235	26.4	5.64	6.09	2	0	High	1
FALSE	Master Protein	Q15014	Mortality factor 4-like protein 2 [OS=Homo sapiens]	10	2	2	2	288	32.3	9.72	6.09	2	0	High	1
FALSE	Master Protein	Q9Y6G9	Cytoplasmic dynein 1 light intermediate chain 1 [OS=Homo sapiens]	5	2	2	2	523	56.5	6.42	6.09	2	0	High	1
FALSE	Master Protein	P01031	Complement C5 [OS=Homo sapiens]	2	2	2	2	1676	188.2	6.52	6.07	2	0	High	1
FALSE	Master Protein	Q14146	Unhealthy ribosome biogenesis protein 2 homolog [OS=Homo sapiens]	2	2	2	2	1524	170.4	7.31	6.04	2	0	High	1
FALSE	Master Protein	B2RTY4	unconventional myosin-IXa [OS=Homo sapiens]	2	2	2	2	2548	292.5	8.88	6.02	2	0	High	1
FALSE	Master Protein	Q9BRJ6	Uncharacterized protein C7orf50 [OS=Homo sapiens]	18	2	2	2	194	22.1	9.64	6.01	2	0	High	1
FALSE	Master Protein	Q92973-1	transportin-1 [OS=Homo sapiens]	2	2	2	2	898	102.3	4.98	5.95	2	0	High	1
FALSE	Master Protein	Q9H3N1	Thioredoxin-related transmembrane protein 1 [OS=Homo sapiens]	8	2	2	2	280	31.8	4.98	5.93	2	0	High	1
FALSE	Master Protein	Q8WUU5	GATA zinc finger domain-containing protein 1 [OS=Homo sapiens]	11	2	2	2	269	28.7	9.41	5.93	2	0	High	1
FALSE	Master Protein	Q9P0L0	vesicle-associated membrane protein-associated protein A [OS=Homo sapiens]	11	2	2	2	249	27.9	8.62	5.9	2	0	High	1
FALSE	Master Protein	Q14517	Protocadherin Fat 1 [OS=Homo sapiens]	1	2	2	2	4588	506	5	5.9	2	0	High	1
FALSE	Master Protein	O60841	Eukaryotic translation initiation factor 5B [OS=Homo sapiens]	2	2	2	2	1220	138.7	5.49	5.86	2	0	High	1
FALSE	Master Protein	Q29RF7-1	Sister chromatid cohesion protein PDS5 homolog A [OS=Homo sapiens]	2	2	2	2	1337	150.7	7.91	5.85	2	0	High	1
FALSE	Master Protein	Q6P1X5	Transcription initiation factor TFIID subunit 2 [OS=Homo sapiens]	2	2	2	2	1199	136.9	8.19	5.84	2	0	High	1
FALSE	Master Protein	Q6ZUT1-1	Uncharacterized protein C11orf57 [OS=Homo sapiens]	8	2	2	2	292	34.1	9.73	5.83	2	0	High	1
FALSE	Master Protein	Q8NFD2	ankyrin repeat and protein kinase domain-containing protein 1 [OS=Homo sapiens]	4	1	2	1	765	84.6	7.08	5.83	1	0	High	1
FALSE	Master Protein	O75400	pre-mRNA-processing factor 40 homolog A [OS=Homo sapiens]	2	2	2	2	957	108.7	7.56	5.8	2	0	High	1
FALSE	Master Protein	O43524	Forkhead box protein O3 [OS=Homo sapiens]	4	1	2	1	673	71.2	5.16	5.8	1	0	High	1
FALSE	Master Protein	P63173	60s ribosomal protein l38 [OS=Homo sapiens]	34	2	2	2	70	8.2	10.1	5.8	2	0	High	1
FALSE	Master Protein	Q9H7Z7	Prostaglandin E synthase 2 [OS=Homo sapiens]	13	2	2	2	377	41.9	9.16	5.79	2	0	High	1
FALSE	Master Protein	Q9NR22	Protein arginine n-methyltransferase 8 [OS=Homo sapiens]	9	2	2	1	394	45.3	6.93	5.78	2	0	High	1
FALSE	Master Protein	P13647	keratin, type II cytoskeletal 5 [OS=Homo sapiens]	3	2	2	1	590	62.3	7.74	5.77	2	0	High	1
FALSE	Master Protein	Q86TB9	Protein PAT1 homolog 1 [OS=Homo sapiens]	4	2	2	2	770	86.8	6.67	5.77	2	0	High	1
FALSE	Master Protein	P51398-1	28S ribosomal protein S29, mitochondrial [OS=Homo sapiens]	6	2	2	2	398	45.5	8.88	5.76	2	0	High	1
FALSE	Master Protein	Q13895	Bystin [OS=Homo sapiens]	6	2	2	2	437	49.6	8.12	5.75	2	0	High	1
FALSE	Master Protein	P22102-1	trifunctional purine biosynthetic protein adenosine-3 [OS=Homo sapiens]	4	2	2	2	1010	107.7	6.7	5.74	2	0	High	1
FALSE	Master Protein	P31040	Succinate dehydrogenase [ubiquinone] flavoprotein subunit, mitochondrial [OS=Homo sapiens]	4	2	2	2	664	72.6	7.39	5.72	2	0	High	1
FALSE	Master Protein	Q12874	splicing factor 3a subunit 3 [OS=Homo sapiens]	4	2	2	2	501	58.8	5.38	5.71	2	0	High	1
FALSE	Master Protein	A4D2H0	cTAGE family member 15 [OS=Homo sapiens]	3	2	2	2	777	87.8	5.24	5.71	2	0	High	1
FALSE	Master Protein	Q9H3S7	Tyrosine-protein phosphatase non-receptor type 23 [OS=Homo sapiens]	1	1	2	1	1636	178.9	6.92	5.7	1	0	High	1
FALSE	Master Protein	Q16527	Cysteine and glycine-rich protein 2 [OS=Homo sapiens]	12	2	2	2	193	20.9	8.62	5.7	2	0	High	1
FALSE	Master Protein	Q9Y2W6	tudor and KH domain-containing protein [OS=Homo sapiens]	4	1	2	1	561	62	5.02	5.7	1	0	High	1
FALSE	Master Protein	Q9BTL3	RNMT-activating mini protein [OS=Homo sapiens]	24	2	2	2	118	14.4	8.94	5.7	2	0	High	1
FALSE	Master Protein	P62805	histone H4 [OS=Homo sapiens]	21	2	2	2	103	11.4	11.36	5.69	2	0	High	1
FALSE	Master Protein	P62191	26S proteasome regulatory subunit 4 [OS=Homo sapiens]	8	2	2	2	440	49.2	6.21	5.69	2	0	High	1
FALSE	Master Protein	O75937	DnaJ homolog subfamily C member 8 [OS=Homo sapiens]	11	2	2	2	253	29.8	9.06	5.67	2	0	High	1
FALSE	Master Protein	P31327-1	Carbamoyl-phosphate synthase [ammonia], mitochondrial [OS=Homo sapiens]	2	2	2	1	1500	164.8	6.74	5.67	2	0	High	1
FALSE	Master Protein	Q5QNW6-1	Histone H2B type 2-F [OS=Homo sapiens]	16	2	2	1	126	13.9	10.32	5.67	2	0	High	1
FALSE	Master Protein	Q5T5P2-1	Sickle tail protein homolog [OS=Homo sapiens]	3	2	2	2	1943	214	7.06	5.65	2	0	High	1
FALSE	Master Protein	Q9Y450-1	HBS1-like protein [OS=Homo sapiens]	3	2	2	2	684	75.4	6.61	5.65	2	0	High	1
FALSE	Master Protein	O75122	CLIP-associating protein 2 [OS=Homo sapiens]	2	2	2	1	1294	141	8.47	5.65	2	0	High	1
FALSE	Master Protein	Q8TDN6	Ribosome biogenesis protein BRX1 homolog [OS=Homo sapiens]	5	2	2	2	353	41.4	9.92	5.65	2	0	High	1
FALSE	Master Protein	Q9Y2J4	Angiomotin-like protein 2 [OS=Homo sapiens]	4	2	2	1	779	85.7	7.3	5.64	2	0	High	1
FALSE	Master Protein	Q6PCD5	E3 ubiquitin-protein ligase RFWD3 [OS=Homo sapiens]	3	2	2	2	774	85	6.46	5.64	2	0	High	1
FALSE	Master Protein	O00303	Eukaryotic translation initiation factor 3 subunit F [OS=Homo sapiens]	8	2	2	2	357	37.5	5.45	5.64	2	0	High	1
FALSE	Master Protein	Q12797	Aspartyl/Asparaginyl beta-hydroxylase [OS=Homo sapiens]	4	2	2	2	758	85.8	5.01	5.63	2	0	High	1
FALSE	Master Protein	P62879	Guanine nucleotide-binding protein G(I)/G(S)/G(T) subunit beta-2 [OS=Homo sapiens]	9	2	2	2	340	37.3	6	5.63	2	0	High	1
FALSE	Master Protein	P55084	Trifunctional enzyme subunit beta, mitochondrial [OS=Homo sapiens]	5	2	2	2	474	51.3	9.41	5.62	2	0	High	1
FALSE	Master Protein	Q9H7E9-1	UPF0488 protein C8orf33 [OS=Homo sapiens]	15	2	2	2	229	25	9.95	5.62	2	0	High	1
FALSE	Master Protein	Q58FG0	Putative heat shock protein HSP 90-alpha A5 [OS=Homo sapiens]	7	2	2	1	334	38.7	6.57	5.61	2	0	High	1
FALSE	Master Protein	O75821	Eukaryotic translation initiation factor 3 subunit G [OS=Homo sapiens]	14	2	2	2	320	35.6	6.13	5.61	2	0	High	1
FALSE	Master Protein	P49918	cyclin-dependent kinase inhibitor 1C [OS=Homo sapiens]	16	2	2	2	316	32.2	5.52	5.6	2	0	High	1
FALSE	Master Protein	Q15007	Pre-mRNA-splicing regulator WTAP [OS=Homo sapiens]	7	2	2	2	396	44.2	5.19	5.6	2	0	High	1
FALSE	Master Protein	P26358-1	DNA (cytosine-5)-methyltransferase 1 [OS=Homo sapiens]	1	2	2	2	1616	183.1	7.75	5.59	2	0	High	1
FALSE	Master Protein	Q7Z4S6-1	Kinesin-like protein KIF21A [OS=Homo sapiens]	2	2	2	1	1674	187.1	6.42	5.57	2	0	High	1
FALSE	Master Protein	Q9NUQ3-1	Gamma-taxilin [OS=Homo sapiens]	5	2	2	2	528	60.5	7.52	5.56	2	0	High	1
FALSE	Master Protein	Q9H9B4	Sideroflexin-1 [OS=Homo sapiens]	8	2	2	2	322	35.6	9.07	5.56	2	0	High	1
FALSE	Master Protein	Q92567	Protein FAM168A [OS=Homo sapiens]	23	2	2	2	244	26.2	8.98	5.56	2	0	High	1
FALSE	Master Protein	Q9BVK6	Transmembrane emp24 domain-containing protein 9 [OS=Homo sapiens]	9	2	2	2	235	27.3	8.02	5.55	2	0	High	1
FALSE	Master Protein	P08237	ATP-dependent 6-phosphofructokinase, muscle type [OS=Homo sapiens]	6	2	2	2	780	85.1	7.99	5.55	2	0	High	1
FALSE	Master Protein	O15372	Eukaryotic translation initiation factor 3 subunit H [OS=Homo sapiens]	8	2	2	2	352	39.9	6.54	5.55	2	0	High	1
FALSE	Master Protein	P12004	proliferating cell nuclear antigen [OS=Homo sapiens]	9	2	2	2	261	28.8	4.69	5.54	2	0	High	1
FALSE	Master Protein	P07737	profilin-1 [OS=Homo sapiens]	17	2	2	2	140	15	8.27	5.54	2	0	High	1
FALSE	Master Protein	Q14331	Protein FRG1 [OS=Homo sapiens]	10	2	2	2	258	29.2	9.01	5.5	2	0	High	1
FALSE	Master Protein	Q16629	serine/arginine-rich splicing factor 7 [OS=Homo sapiens]	9	2	2	2	238	27.4	11.82	5.5	2	0	High	1
FALSE	Master Protein	Q9H2U2	Inorganic pyrophosphatase 2, mitochondrial [OS=Homo sapiens]	9	2	2	2	334	37.9	7.39	5.49	2	0	High	1
FALSE	Master Protein	P62316	Small nuclear ribonucleoprotein Sm D2 [OS=Homo sapiens]	16	2	2	2	118	13.5	9.91	5.49	2	0	High	1
FALSE	Master Protein	P18077	60S ribosomal protein L35a [OS=Homo sapiens]	16	2	2	2	110	12.5	11.06	5.48	2	0	High	1
FALSE	Master Protein	Q14C86-1	GTPase-activating protein and VPS9 domain-containing protein 1 [OS=Homo sapiens]	2	2	2	2	1478	164.9	5.22	5.48	2	0	High	1
FALSE	Master Protein	Q9Y5X1	Sorting nexin-9 [OS=Homo sapiens]	6	2	2	2	595	66.6	5.58	5.47	2	0	High	1
FALSE	Master Protein	P08865	40S ribosomal protein SA [OS=Homo sapiens]	11	2	2	2	295	32.8	4.87	5.46	2	0	High	1
FALSE	Master Protein	Q9Y2R9	28S ribosomal protein S7, mitochondrial [OS=Homo sapiens]	11	2	2	2	242	28.1	9.99	5.46	2	0	High	1
FALSE	Master Protein	Q9Y3A4	Ribosomal RNA-processing protein 7 homolog A [OS=Homo sapiens]	8	2	2	2	280	32.3	9.58	5.45	2	0	High	1
FALSE	Master Protein	Q9UKS6	Protein kinase C and casein kinase substrate in neurons protein 3 [OS=Homo sapiens]	5	2	2	2	424	48.5	6.18	5.45	2	0	High	1
FALSE	Master Protein	Q9UJZ1	Stomatin-like protein 2, mitochondrial [OS=Homo sapiens]	7	2	2	2	356	38.5	7.39	5.45	2	0	High	1
FALSE	Master Protein	P05109	Protein S100-A8 [OS=Homo sapiens]	23	1	1	1	93	10.8	7.03	5.44	1	0	High	1
FALSE	Master Protein	P49591	Serine--tRNA ligase, cytoplasmic [OS=Homo sapiens]	4	2	2	2	514	58.7	6.43	5.44	2	0	High	1
FALSE	Master Protein	Q9NRW1	Ras-related protein Rab-6B [OS=Homo sapiens]	11	2	2	1	208	23.4	5.53	5.44	2	0	High	1
FALSE	Master Protein	Q14839	Chromodomain-helicase-DNA-binding protein 4 [OS=Homo sapiens]	2	2	2	2	1912	217.9	5.86	5.43	2	0	High	1
FALSE	Master Protein	Q92608-1	Dedicator of cytokinesis protein 2 [OS=Homo sapiens]	2	2	2	2	1830	211.8	6.87	5.42	2	0	High	1
FALSE	Master Protein	Q9H3G5	Probable serine carboxypeptidase CPVL [OS=Homo sapiens]	5	2	2	2	476	54.1	5.62	5.42	2	0	High	1
FALSE	Master Protein	Q92574-1	Hamartin [OS=Homo sapiens]	3	2	2	2	1164	129.7	6.47	5.41	2	0	High	1
FALSE	Master Protein	Q92576-1	PHD finger protein 3 [OS=Homo sapiens]	2	2	2	2	2039	229.3	6.96	5.4	2	0	High	1
FALSE	Master Protein	Q8WU90	Zinc finger CCCH domain-containing protein 15 [OS=Homo sapiens]	7	2	2	2	426	48.6	5.31	5.4	2	0	High	1
FALSE	Master Protein	P00505	Aspartate aminotransferase, mitochondrial [OS=Homo sapiens]	5	2	2	2	430	47.5	9.01	5.4	2	0	High	1
FALSE	Master Protein	P62847-1	40S ribosomal protein S24 [OS=Homo sapiens]	9	1	2	1	133	15.4	10.78	5.4	1	0	High	1
FALSE	Master Protein	P84090	Enhancer of rudimentary homolog [OS=Homo sapiens]	22	2	2	2	104	12.3	5.92	5.4	2	0	High	1
FALSE	Master Protein	P02765	Alpha-2-HS-glycoprotein [OS=Homo sapiens]	4	2	2	2	367	39.3	5.72	5.39	2	0	High	1
FALSE	Master Protein	Q9Y572-1	Receptor-interacting serine/threonine-protein kinase 3 [OS=Homo sapiens]	4	1	2	1	518	56.9	6.47	5.39	1	0	High	1
FALSE	Master Protein	P62714	serine/threonine-protein phosphatase 2A catalytic subunit beta isoform [OS=Homo sapiens]	9	2	2	2	309	35.6	5.43	5.38	2	0	High	1
FALSE	Master Protein	A8MT82	Arf-GAP with GTPase, ANK repeat and PH domain-containing protein 14 [OS=Homo sapiens]	5	2	2	2	685	75.4	6.86	5.36	2	0	High	1
FALSE	Master Protein	Q9Y2X3	Nucleolar protein 58 [OS=Homo sapiens]	5	2	2	2	529	59.5	8.92	5.36	2	0	High	1
FALSE	Master Protein	Q12931	heat shock protein 75 kDa, mitochondrial [OS=Homo sapiens]	3	2	2	1	704	80.1	8.21	5.35	2	0	High	1
FALSE	Master Protein	P48444	Coatomer subunit delta [OS=Homo sapiens]	5	2	2	2	511	57.2	6.21	5.33	2	0	High	1
FALSE	Master Protein	O00410	Importin-5 [OS=Homo sapiens]	2	2	2	2	1097	123.6	4.94	5.32	2	0	High	1
FALSE	Master Protein	Q15398-1	Isoform 2 of Disks large-associated protein 5 [OS=Homo sapiens]	5	2	2	2	765	85.6	8.7	5.31	2	0	High	1
FALSE	Master Protein	Q13724-1	Mannosyl-oligosaccharide glucosidase [OS=Homo sapiens]	2	1	1	1	837	91.9	8.9	5.31	1	0	High	1
FALSE	Master Protein	Q9Y3T9	Nucleolar complex protein 2 homolog [OS=Homo sapiens]	3	2	2	2	749	84.9	5.62	5.31	2	0	High	1
FALSE	Master Protein	Q9Y4J8-1	Dystrobrevin alpha [OS=Homo sapiens]	4	2	2	2	743	83.8	6.89	5.3	2	0	High	1
FALSE	Master Protein	Q9NX63	MICOS complex subunit MIC19 [OS=Homo sapiens]	8	2	2	2	227	26.1	8.28	5.3	2	0	High	1
FALSE	Master Protein	Q9UPY3	endoribonuclease Dicer [OS=Homo sapiens]	2	2	2	2	1922	218.5	5.68	5.3	2	0	High	1
FALSE	Master Protein	Q14739	Lamin-B receptor [OS=Homo sapiens]	3	2	2	2	615	70.7	9.36	5.29	2	0	High	1
FALSE	Master Protein	Q8NDH6	Islet cell autoantigen 1-like protein [OS=Homo sapiens]	9	2	2	2	482	54.4	5.33	5.29	2	0	High	1
FALSE	Master Protein	Q9NRZ9	Lymphoid-specific helicase [OS=Homo sapiens]	3	2	2	2	838	97	7.93	5.28	2	0	High	1
FALSE	Master Protein	Q9Y2M5	Kelch-like protein 20 [OS=Homo sapiens]	4	1	2	1	609	67.9	6.87	5.28	1	0	High	1
FALSE	Master Protein	Q9P219	Protein Daple [OS=Homo sapiens]	1	2	2	2	2028	228.1	6.23	5.28	2	0	High	1
FALSE	Master Protein	P51970	NADH dehydrogenase [ubiquinone] 1 alpha subcomplex subunit 8 [OS=Homo sapiens]	11	1	1	1	172	20.1	7.65	5.28	1	0	High	1
FALSE	Master Protein	O95248-1	Myotubularin-related protein 5 [OS=Homo sapiens]	2	2	2	2	1867	208.2	6.9	5.27	2	0	High	1
FALSE	Master Protein	Q5T280	putative methyltransferase C9orf114 [OS=Homo sapiens]	4	1	1	1	376	42	7.43	5.27	1	0	High	1
FALSE	Master Protein	Q6PK04	Coiled-coil domain-containing protein 137 [OS=Homo sapiens]	3	1	2	1	289	33.2	10.93	5.27	1	0	High	1
FALSE	Master Protein	Q16778	Histone H2B type 2-E [OS=Homo sapiens]	17	2	2	1	126	13.9	10.32	5.26	2	0	High	1
FALSE	Master Protein	Q99959	Plakophilin-2 [OS=Homo sapiens]	3	2	2	2	881	97.4	9.33	5.26	2	0	High	1
FALSE	Master Protein	P62633-1	Cellular nucleic acid-binding protein [OS=Homo sapiens]	10	2	2	2	177	19.5	7.71	5.26	2	0	High	1
FALSE	Master Protein	Q9BPU6	Dihydropyrimidinase-related protein 5 [OS=Homo sapiens]	4	2	2	2	564	61.4	7.2	5.25	2	0	High	1
FALSE	Master Protein	P43250-1	G protein-coupled receptor kinase 6 [OS=Homo sapiens]	4	2	2	2	576	65.9	8	5.25	2	0	High	1
FALSE	Master Protein	Q9BY44-1	Eukaryotic translation initiation factor 2A [OS=Homo sapiens]	5	2	2	2	585	64.9	8.87	5.23	2	0	High	1
FALSE	Master Protein	P55786	puromycin-sensitive aminopeptidase [OS=Homo sapiens]	3	2	2	2	919	103.2	5.72	5.22	2	0	High	1
FALSE	Master Protein	Q6YN16	Hydroxysteroid dehydrogenase-like protein 2 [OS=Homo sapiens]	7	2	2	2	418	45.4	7.99	5.21	2	0	High	1
FALSE	Master Protein	P13646	Keratin, type I cytoskeletal 13 [OS=Homo sapiens]	7	2	2	1	458	49.6	4.96	5.2	2	0	High	1
FALSE	Master Protein	O95447	Lebercilin-like protein [OS=Homo sapiens]	6	2	2	2	670	76.5	9.48	5.2	2	0	High	1
FALSE	Master Protein	O95202-1	mitochondrial proton/calcium exchanger protein [OS=Homo sapiens]	3	2	2	2	739	83.3	6.7	5.19	2	0	High	1
FALSE	Master Protein	Q9NWR8	Calcium uniporter regulatory subunit MCUb, mitochondrial [OS=Homo sapiens]	7	2	2	2	336	39.1	9.16	5.19	2	0	High	1
FALSE	Master Protein	P61513	60S ribosomal protein L37a [OS=Homo sapiens]	18	2	2	2	92	10.3	10.43	5.18	2	0	High	1
FALSE	Master Protein	Q9BZH6	WD repeat-containing protein 11 [OS=Homo sapiens]	2	2	2	2	1224	136.6	6.92	5.17	2	0	High	1
FALSE	Master Protein	Q01484	Ankyrin-2 [OS=Homo sapiens]	1	2	2	2	3957	433.4	5.14	5.17	2	0	High	1
FALSE	Master Protein	Q15717	ELAV-like protein 1 [OS=Homo sapiens]	8	2	2	2	326	36.1	9.17	5.16	2	0	High	1
FALSE	Master Protein	Q8TEQ6	gem-associated protein 5 [OS=Homo sapiens]	2	2	2	2	1508	168.5	6.62	5.15	2	0	High	1
FALSE	Master Protein	Q92974	Rho guanine nucleotide exchange factor 2 [OS=Homo sapiens]	3	2	2	2	986	111.5	7.27	5.15	2	0	High	1
FALSE	Master Protein	O15226	NF-kappa-B-repressing factor [OS=Homo sapiens]	3	2	2	2	690	77.6	8.79	5.15	2	0	High	1
FALSE	Master Protein	P60468	protein transport protein Sec61 subunit beta [OS=Homo sapiens]	27	2	2	2	96	10	11.56	5.14	2	0	High	1
FALSE	Master Protein	Q7Z3J2-1	UPF0505 protein C16orf62 [OS=Homo sapiens]	4	2	2	2	963	109.5	7.21	5.14	2	0	High	1
FALSE	Master Protein	Q8NEV4	Myosin-IIIa [OS=Homo sapiens]	2	2	2	2	1616	186.1	8.91	5.14	2	0	High	1
FALSE	Master Protein	P82094	TATA element modulatory factor [OS=Homo sapiens]	4	2	2	2	1093	122.8	4.92	5.14	2	0	High	1
FALSE	Master Protein	Q9NVU7	Protein SDA1 homolog [OS=Homo sapiens]	4	2	2	2	687	79.8	9.25	5.13	2	0	High	1
FALSE	Master Protein	Q9Y5F1	Protocadherin beta-12 [OS=Homo sapiens]	4	2	2	2	795	86.7	4.84	5.13	2	0	High	1
FALSE	Master Protein	P14678-1	Small nuclear ribonucleoprotein-associated proteins B and B' [OS=Homo sapiens]	8	2	2	2	240	24.6	11.19	5.12	2	0	High	1
FALSE	Master Protein	Q13409-2	Isoform 2B of Cytoplasmic dynein 1 intermediate chain 2 [OS=Homo sapiens]	6	2	2	2	632	70.6	5.24	5.12	2	0	High	1
FALSE	Master Protein	Q13243-1	Serine/arginine-rich splicing factor 5 [OS=Homo sapiens]	4	1	2	1	272	31.2	11.59	5.12	1	0	High	1
FALSE	Master Protein	A4D1F6	Leucine-rich repeat and death domain-containing protein 1 [OS=Homo sapiens]	2	1	2	1	860	98	7.46	5.11	1	0	High	1
FALSE	Master Protein	Q96N76	urocanate hydratase [OS=Homo sapiens]	3	1	2	1	676	74.8	6.79	5.11	1	0	High	1
FALSE	Master Protein	Q8IWK6	Adhesion G protein-coupled receptor A3 [OS=Homo sapiens]	2	1	2	1	1321	146.1	8.48	5.1	1	0	High	1
FALSE	Master Protein	Q8IY95	transmembrane protein 192 [OS=Homo sapiens]	7	2	2	2	271	30.9	7.99	5.09	2	0	High	1
FALSE	Master Protein	O95067	G2/mitotic-specific cyclin-B2 [OS=Homo sapiens]	7	2	2	2	398	45.3	8.9	5.08	2	0	High	1
FALSE	Master Protein	P35613	Basigin [OS=Homo sapiens]	7	2	2	2	385	42.2	5.66	5.08	2	0	High	1
FALSE	Master Protein	O60502	protein O-GlcNAcase [OS=Homo sapiens]	4	2	2	2	916	102.8	4.91	5.08	2	0	High	1
FALSE	Master Protein	Q9NR48	Histone-lysine N-methyltransferase ASH1L [OS=Homo sapiens]	1	2	2	2	2969	332.6	9.39	5.05	2	0	High	1
FALSE	Master Protein	O95433	activator of 90 kDa heat shock protein ATPase homolog 1 [OS=Homo sapiens]	7	1	1	1	338	38.3	5.53	5.05	1	0	High	1
FALSE	Master Protein	Q07954	prolow-density lipoprotein receptor-related protein 1 [OS=Homo sapiens]	1	2	2	2	4544	504.3	5.39	5.05	2	0	High	1
FALSE	Master Protein	Q96PU8	protein quaking [OS=Homo sapiens]	7	2	2	2	341	37.6	8.56	5.04	2	0	High	1
FALSE	Master Protein	O76024	Wolframin [OS=Homo sapiens]	2	2	2	2	890	100.2	8.05	5.04	2	0	High	1
FALSE	Master Protein	O95470	sphingosine-1-phosphate lyase 1 [OS=Homo sapiens]	5	2	2	2	568	63.5	9.16	5.03	2	0	High	1
FALSE	Master Protein	Q15878	Voltage-dependent R-type calcium channel subunit alpha-1E [OS=Homo sapiens]	1	2	3	2	2313	261.6	8.24	5.03	2	0	High	1
FALSE	Master Protein	Q9NYC9-1	Dynein heavy chain 9, axonemal [OS=Homo sapiens]	1	2	2	2	4486	511.6	5.91	5.03	2	0	High	1
FALSE	Master Protein	Q13263	Transcription intermediary factor 1-beta [OS=Homo sapiens]	2	2	2	2	835	88.5	5.77	5.03	2	0	High	1
FALSE	Master Protein	Q6ZRS2	Helicase SRCAP [OS=Homo sapiens]	1	2	2	2	3230	343.3	5.96	5.02	2	0	High	1
FALSE	Master Protein	Q6PCB5-1	Round spermatid basic protein 1-like protein [OS=Homo sapiens]	4	2	2	2	846	94.8	8.78	5.02	2	0	High	1
FALSE	Master Protein	Q96CW1	AP-2 complex subunit mu [OS=Homo sapiens]	4	2	2	2	435	49.6	9.54	5.02	2	0	High	1
FALSE	Master Protein	Q8N5A5-1	Zinc finger CCCH-type with G patch domain-containing protein [OS=Homo sapiens]	6	2	2	2	531	57.3	5.43	5	2	0	High	1
FALSE	Master Protein	P40938	replication factor C subunit 3 [OS=Homo sapiens]	8	2	2	2	356	40.5	8.34	5	2	0	High	1
FALSE	Master Protein	P62913	60S ribosomal protein L11 [OS=Homo sapiens]	11	2	2	2	178	20.2	9.6	4.99	2	0	High	1
FALSE	Master Protein	P51148	Ras-related protein Rab-5C [OS=Homo sapiens]	10	2	2	2	216	23.5	8.41	4.99	2	0	High	1
FALSE	Master Protein	O95373	Importin-7 [OS=Homo sapiens]	2	2	2	2	1038	119.4	4.82	4.98	2	0	High	1
FALSE	Master Protein	P53350	Serine/threonine-protein kinase PLK1 [OS=Homo sapiens]	3	2	2	2	603	68.2	8.91	4.98	2	0	High	1
FALSE	Master Protein	Q8IY17-1	Neuropathy target esterase [OS=Homo sapiens]	2	1	1	1	1366	149.9	7.81	4.97	1	0	High	1
FALSE	Master Protein	P20338	Ras-related protein Rab-4A [OS=Homo sapiens]	9	2	2	1	218	24.4	6.07	4.97	2	0	High	1
FALSE	Master Protein	Q15003	Condensin complex subunit 2 [OS=Homo sapiens]	3	2	2	2	741	82.5	5.06	4.97	2	0	High	1
FALSE	Master Protein	Q13155	aminoacyl tRNA synthase complex-interacting multifunctional protein 2 [OS=Homo sapiens]	8	1	1	1	320	35.3	8.22	4.97	1	0	High	1
FALSE	Master Protein	Q8N0S2-1	synaptonemal complex central element protein 1 [OS=Homo sapiens]	9	2	2	1	351	39.7	6.27	4.97	2	0	High	1
FALSE	Master Protein	O75592-1	E3 ubiquitin-protein ligase MYCBP2 [OS=Homo sapiens]	1	2	2	2	4640	509.8	7.03	4.96	2	0	High	1
FALSE	Master Protein	Q9Y285	Phenylalanine--tRNA ligase alpha subunit [OS=Homo sapiens]	2	1	2	1	508	57.5	7.8	4.94	1	0	High	1
FALSE	Master Protein	P19021-1	Peptidyl-glycine alpha-amidating monooxygenase [OS=Homo sapiens]	4	2	2	2	973	108.3	6.42	4.94	2	0	High	1
FALSE	Master Protein	Q9Y613	FH1/FH2 domain-containing protein 1 [OS=Homo sapiens]	2	2	2	2	1164	126.5	6.39	4.92	2	0	High	1
FALSE	Master Protein	P19525	interferon-induced, double-stranded RNA-activated protein kinase [OS=Homo sapiens]	4	2	2	2	551	62.1	8.4	4.92	2	0	High	1
FALSE	Master Protein	P37802	Transgelin-2 [OS=Homo sapiens]	12	2	2	2	199	22.4	8.25	4.91	2	0	High	1
FALSE	Master Protein	P54577	Tyrosine--tRNA ligase, cytoplasmic [OS=Homo sapiens]	4	2	2	2	528	59.1	7.05	4.91	2	0	High	1
FALSE	Master Protein	P49736	DNA replication licensing factor mcm2 [OS=Homo sapiens]	4	2	2	2	904	101.8	5.52	4.91	2	0	High	1
FALSE	Master Protein	Q6P0Q8	microtubule-associated serine/threonine-protein kinase 2 [OS=Homo sapiens]	2	2	2	2	1798	196.3	8.16	4.9	2	0	High	1
FALSE	Master Protein	O14929	histone acetyltransferase type B catalytic subunit [OS=Homo sapiens]	7	2	2	2	419	49.5	5.69	4.9	2	0	High	1
FALSE	Master Protein	P80723	Brain acid soluble protein 1 [OS=Homo sapiens]	6	1	2	1	227	22.7	4.63	4.9	1	0	High	1
FALSE	Master Protein	Q96GQ7	Probable ATP-dependent RNA helicase DDX27 [OS=Homo sapiens]	1	1	2	1	796	89.8	9.28	4.89	1	0	High	1
FALSE	Master Protein	P04844-1	Dolichyl-diphosphooligosaccharide--protein glycosyltransferase subunit 2 [OS=Homo sapiens]	4	1	1	1	631	69.2	5.69	4.89	1	0	High	1
FALSE	Master Protein	Q53EZ4-1	Centrosomal protein of 55 kDa [OS=Homo sapiens]	4	2	2	2	464	54.1	7.01	4.88	2	0	High	1
FALSE	Master Protein	Q9Y580	RNA-binding protein 7 [OS=Homo sapiens]	7	2	2	2	266	30.5	9.57	4.88	2	0	High	1
FALSE	Master Protein	Q4G0J3	La-related protein 7 [OS=Homo sapiens]	5	2	2	2	582	66.9	9.55	4.87	2	0	High	1
FALSE	Master Protein	Q15645	Pachytene checkpoint protein 2 homolog [OS=Homo sapiens]	5	2	2	2	432	48.5	6.09	4.87	2	0	High	1
FALSE	Master Protein	Q8IZ69	tRNA (uracil-5-)-methyltransferase homolog A [OS=Homo sapiens]	3	2	2	2	625	68.7	7.94	4.87	2	0	High	1
FALSE	Master Protein	Q6ZUG5	Uncharacterized protein FLJ43738 [OS=Homo sapiens]	6	2	2	2	572	66	7.3	4.85	2	0	High	1
FALSE	Master Protein	Q8N4C6	ninein [OS=Homo sapiens]	2	2	2	2	2090	243.1	5.03	4.84	2	0	High	1
FALSE	Master Protein	Q8IZH2-1	5'-3' exoribonuclease 1 [OS=Homo sapiens]	2	2	2	2	1706	194	7.21	4.83	2	0	High	1
FALSE	Master Protein	P62979	Ubiquitin-40S ribosomal protein S27a [OS=Homo sapiens]	12	2	2	2	156	18	9.64	4.82	2	0	High	1
FALSE	Master Protein	O75717	WD repeat and HMG-box DNA-binding protein 1 [OS=Homo sapiens]	2	2	2	2	1129	125.9	5.62	4.82	2	0	High	1
FALSE	Master Protein	A1KXE4	myelin-associated neurite-outgrowth inhibitor [OS=Homo sapiens]	14	1	1	1	195	20.3	9.23	4.8	1	0	High	1
FALSE	Master Protein	P78362-1	SRSF protein kinase 2 [OS=Homo sapiens]	5	2	2	2	688	77.5	4.97	4.8	2	0	High	1
FALSE	Master Protein	Q9UN81	LINE-1 retrotransposable element ORF1 protein [OS=Homo sapiens]	8	2	2	2	338	40	9.51	4.8	2	0	High	1
FALSE	Master Protein	P62857	40S ribosomal protein S28 [OS=Homo sapiens]	35	2	2	2	69	7.8	10.7	4.79	2	0	High	1
FALSE	Master Protein	Q9Y248	Dna replication complex gins protein psf2 [OS=Homo sapiens]	18	2	2	2	185	21.4	5.44	4.77	2	0	High	1
FALSE	Master Protein	Q5VST9	Obscurin [OS=Homo sapiens]	1	2	2	2	7968	867.9	5.99	4.76	2	0	High	1
FALSE	Master Protein	Q9Y6D5	Brefeldin A-inhibited guanine nucleotide-exchange protein 2 [OS=Homo sapiens]	2	2	2	2	1785	201.9	6.33	4.73	2	0	High	1
FALSE	Master Protein	Q08378	Golgin subfamily A member 3 [OS=Homo sapiens]	1	2	2	2	1498	167.3	5.44	4.73	2	0	High	1
FALSE	Master Protein	Q99543-1	dnaJ homolog subfamily C member 2 [OS=Homo sapiens]	3	2	2	2	621	72	8.7	4.72	2	0	High	1
FALSE	Master Protein	Q14011	Cold-inducible RNA-binding protein [OS=Homo sapiens]	11	2	2	2	172	18.6	9.51	4.7	2	0	High	1
FALSE	Master Protein	Q92802-1	NEDD4-binding protein 2-like 2 [OS=Homo sapiens]	7	2	2	2	583	67.4	6.39	4.67	2	0	High	1
FALSE	Master Protein	Q9UGU0	Transcription factor 20 [OS=Homo sapiens]	2	2	2	2	1960	211.6	9.04	4.67	2	0	High	1
FALSE	Master Protein	P61353	60S ribosomal protein L27 [OS=Homo sapiens]	15	2	2	2	136	15.8	10.56	4.66	2	0	High	1
FALSE	Master Protein	P41219	Peripherin [OS=Homo sapiens]	4	2	2	1	470	53.6	5.47	4.66	2	0	High	1
FALSE	Master Protein	P98179	RNA-binding protein 3 [OS=Homo sapiens]	11	1	1	1	157	17.2	8.91	4.64	1	0	High	1
FALSE	Master Protein	P11310-1	medium-chain specific acyl-CoA dehydrogenase, mitochondrial [OS=Homo sapiens]	6	2	2	2	421	46.6	8.37	4.63	2	0	High	1
FALSE	Master Protein	P32322	Pyrroline-5-carboxylate reductase 1, mitochondrial [OS=Homo sapiens]	7	1	1	1	319	33.3	7.61	4.61	1	0	High	1
FALSE	Master Protein	P55060-1	Exportin-2 [OS=Homo sapiens]	2	2	2	2	971	110.3	5.77	4.6	2	0	High	1
FALSE	Master Protein	Q13148-1	TAR DNA-binding protein 43 [OS=Homo sapiens]	3	2	2	2	414	44.7	6.19	4.6	2	0	High	1
FALSE	Master Protein	Q9NRJ5	poly(A) polymerase beta [OS=Homo sapiens]	3	2	2	1	636	71.6	6.44	4.6	2	0	High	1
FALSE	Master Protein	Q8IW35-1	Centrosomal protein of 97 kDa [OS=Homo sapiens]	3	2	2	2	865	96.9	5.02	4.6	2	0	High	1
FALSE	Master Protein	Q12788	Transducin beta-like protein 3 [OS=Homo sapiens]	3	2	2	2	808	89	6.9	4.59	2	0	High	1
FALSE	Master Protein	Q96I25	Splicing factor 45 [OS=Homo sapiens]	5	2	2	2	401	44.9	5.97	4.59	2	0	High	1
FALSE	Master Protein	Q7Z6E9	E3 ubiquitin-protein ligase RBBP6 [OS=Homo sapiens]	1	2	2	2	1792	201.4	9.64	4.58	2	0	High	1
FALSE	Master Protein	A6NE01	Protein FAM186A [OS=Homo sapiens]	1	2	2	2	2351	262.6	8.6	4.58	2	0	High	1
FALSE	Master Protein	Q96T58	Msx2-interacting protein [OS=Homo sapiens]	1	2	2	2	3664	402	7.64	4.57	2	0	High	1
FALSE	Master Protein	Q9UBM7	7-dehydrocholesterol reductase [OS=Homo sapiens]	5	2	2	2	475	54.5	8.7	4.57	2	0	High	1
FALSE	Master Protein	P49207	60S ribosomal protein L34 [OS=Homo sapiens]	15	2	2	2	117	13.3	11.47	4.57	2	0	High	1
FALSE	Master Protein	Q8IVS8	Glycerate kinase [OS=Homo sapiens]	2	1	2	1	523	55.2	6.73	4.57	1	0	High	1
FALSE	Master Protein	Q8IU81	Interferon regulatory factor 2-binding protein 1 [OS=Homo sapiens]	3	2	2	1	584	61.6	8.18	4.56	2	0	High	1
FALSE	Master Protein	Q9UHN6-1	Cell surface hyaluronidase [OS=Homo sapiens]	3	2	2	2	1383	154.3	8.15	4.55	2	0	High	1
FALSE	Master Protein	Q96QF0-1	Rab-3A-interacting protein [OS=Homo sapiens]	3	2	2	2	476	53	5.97	4.54	2	0	High	1
FALSE	Master Protein	P54886	delta-1-pyrroline-5-carboxylate synthase [OS=Homo sapiens]	3	2	2	2	795	87.2	7.12	4.53	2	0	High	1
FALSE	Master Protein	Q9H254	Spectrin beta chain, non-erythrocytic 4 [OS=Homo sapiens]	1	2	2	2	2564	288.8	6.01	4.53	2	0	High	1
FALSE	Master Protein	Q16531	DNA damage-binding protein 1 [OS=Homo sapiens]	2	2	2	2	1140	126.9	5.26	4.52	2	0	High	1
FALSE	Master Protein	Q8IYD8	Fanconi anemia group M protein [OS=Homo sapiens]	1	2	2	2	2048	232	6.11	4.5	2	0	High	1
FALSE	Master Protein	P29375-1	Lysine-specific demethylase 5A [OS=Homo sapiens]	1	2	2	2	1690	192	6.49	4.49	2	0	High	1
FALSE	Master Protein	O95232-1	Luc7-like protein 3 [OS=Homo sapiens]	3	2	2	2	432	51.4	9.79	4.49	2	0	High	1
FALSE	Master Protein	Q99536	Synaptic vesicle membrane protein VAT-1 homolog [OS=Homo sapiens]	4	1	2	1	393	41.9	6.29	4.45	1	0	High	1
FALSE	Master Protein	Q6PGP7	Tetratricopeptide repeat protein 37 [OS=Homo sapiens]	2	2	2	2	1564	175.4	7.53	4.44	2	0	High	1
FALSE	Master Protein	Q9Y4W6	AFG3-like protein 2 [OS=Homo sapiens]	2	2	2	2	797	88.5	8.66	4.44	2	0	High	1
FALSE	Master Protein	Q9H857	5'-nucleotidase domain-containing protein 2 [OS=Homo sapiens]	3	2	2	2	520	60.7	6.77	4.43	2	0	High	1
FALSE	Master Protein	Q9NSD9	Phenylalanine--tRNA ligase beta subunit [OS=Homo sapiens]	3	2	2	2	589	66.1	6.84	4.42	2	0	High	1
FALSE	Master Protein	O75935	Dynactin subunit 3 [OS=Homo sapiens]	9	2	2	2	186	21.1	5.47	4.42	2	0	High	1
FALSE	Master Protein	Q7L1Q6-1	Basic leucine zipper and W2 domain-containing protein 1 [OS=Homo sapiens]	4	2	2	1	419	48	5.92	4.41	2	0	High	1
FALSE	Master Protein	Q9UMR2-1	ATP-dependent RNA helicase DDX19B [OS=Homo sapiens]	4	2	2	2	479	53.9	6.3	4.4	2	0	High	1
FALSE	Master Protein	Q7RTV0	PHD finger-like domain-containing protein 5A [OS=Homo sapiens]	14	2	2	2	110	12.4	8.41	4.4	2	0	High	1
FALSE	Master Protein	Q15125	3-beta-hydroxysteroid-delta(8),delta(7)-isomerase [OS=Homo sapiens]	5	1	1	1	230	26.3	7.9	4.4	1	0	High	1
FALSE	Master Protein	Q9UL54-1	Serine/threonine-protein kinase TAO2 [OS=Homo sapiens]	1	2	2	2	1235	138.2	7.27	4.38	2	0	High	1
FALSE	Master Protein	P54819	Adenylate kinase 2, mitochondrial [OS=Homo sapiens]	10	2	2	2	239	26.5	7.81	4.37	2	0	High	1
FALSE	Master Protein	P49915	GMP synthase [glutamine-hydrolyzing] [OS=Homo sapiens]	3	2	2	2	693	76.7	6.87	4.37	2	0	High	1
FALSE	Master Protein	Q6UB35-1	Monofunctional C1-tetrahydrofolate synthase, mitochondrial [OS=Homo sapiens]	2	2	2	1	978	105.7	8.06	4.36	2	0	High	1
FALSE	Master Protein	O60287	nucleolar pre-ribosomal-associated protein 1 [OS=Homo sapiens]	1	2	2	2	2271	254.2	6.47	4.34	2	0	High	1
FALSE	Master Protein	Q9BZX2-1	Uridine-cytidine kinase 2 [OS=Homo sapiens]	8	2	2	2	261	29.3	6.7	4.33	2	0	High	1
FALSE	Master Protein	P08243-1	Asparagine synthetase [glutamine-hydrolyzing] [OS=Homo sapiens]	4	2	2	2	561	64.3	6.86	4.33	2	0	High	1
FALSE	Master Protein	O15160	DNA-directed RNA polymerases I and III subunit RPAC1 [OS=Homo sapiens]	5	1	1	1	346	39.2	5.5	4.32	1	0	High	1
FALSE	Master Protein	P80748	Immunoglobulin lambda variable 3-21 [OS=Homo sapiens]	9	1	2	1	117	12.4	5.29	4.31	1	0	High	1
FALSE	Master Protein	Q6PI48	Aspartate--tRNA ligase, mitochondrial [OS=Homo sapiens]	2	2	2	2	645	73.5	8.02	4.3	2	0	High	1
FALSE	Master Protein	P51610-1	Host cell factor 1 [OS=Homo sapiens]	1	2	2	2	2035	208.6	7.46	4.3	2	0	High	1
FALSE	Master Protein	Q9HDC5	junctophilin-1 [OS=Homo sapiens]	3	2	2	2	661	71.6	9.32	4.3	2	0	High	1
FALSE	Master Protein	Q9NQW6	Anillin [OS=Homo sapiens]	2	2	2	2	1124	124.1	8.07	4.29	2	0	High	1
FALSE	Master Protein	Q9UH62	Armadillo repeat-containing X-linked protein 3 [OS=Homo sapiens]	3	1	2	1	379	42.5	8.37	4.28	1	0	High	1
FALSE	Master Protein	Q8WXE1	ATR-interacting protein [OS=Homo sapiens]	2	2	2	2	791	85.8	6.32	4.27	2	0	High	1
FALSE	Master Protein	Q6ZNB6-1	nf-x1-type zinc finger protein nfxl1 [OS=Homo sapiens]	3	1	1	1	911	101.3	8.41	4.26	1	0	High	1
FALSE	Master Protein	A0A1B0GTZ2	putative coiled-coil domain-containing protein 196 [OS=Homo sapiens]	4	2	2	2	297	34.5	8.81	4.25	2	0	High	1
FALSE	Master Protein	Q5BKY9-1	Protein FAM133B [OS=Homo sapiens]	7	2	2	2	247	28.4	10.02	4.25	2	0	High	1
FALSE	Master Protein	P46778	60S ribosomal protein L21 [OS=Homo sapiens]	9	2	2	2	160	18.6	10.49	4.23	2	0	High	1
FALSE	Master Protein	Q9UPS8-1	Ankyrin repeat domain-containing protein 26 [OS=Homo sapiens]	1	2	2	2	1709	196.2	5.72	4.22	2	0	High	1
FALSE	Master Protein	Q96ME1	F-box/LRR-repeat protein 18 [OS=Homo sapiens]	3	2	3	2	805	88.3	8.32	4.22	2	0	High	1
FALSE	Master Protein	Q9NZJ4-1	Sacsin [OS=Homo sapiens]	1	2	2	2	4579	520.8	7.05	4.22	2	0	High	1
FALSE	Master Protein	Q9UKX3	Myosin-13 [OS=Homo sapiens]	1	2	2	2	1938	223.5	5.68	4.21	2	0	High	1
FALSE	Master Protein	Q9NR99	Matrix-remodeling-associated protein 5 [OS=Homo sapiens]	1	2	2	2	2828	312	8.32	4.21	2	0	High	1
FALSE	Master Protein	B9A064-1	Immunoglobulin lambda-like polypeptide 5 [OS=Homo sapiens]	4	1	2	1	214	23	8.84	4.21	1	0	High	1
FALSE	Master Protein	O95466	formin-like protein 1 [OS=Homo sapiens]	1	2	2	2	1100	121.8	5.72	4.2	2	0	High	1
FALSE	Master Protein	Q9P003	Protein cornichon homolog 4 [OS=Homo sapiens]	14	1	1	1	139	16.1	6.65	4.18	1	0	High	1
FALSE	Master Protein	O00399	Dynactin subunit 6 [OS=Homo sapiens]	5	1	2	1	190	20.7	6.32	4.17	1	0	High	1
FALSE	Master Protein	P62273-1	40S ribosomal protein S29 [OS=Homo sapiens]	27	2	2	2	56	6.7	10.13	4.17	2	0	High	1
FALSE	Master Protein	Q8IVF6	Ankyrin repeat domain-containing protein 18A [OS=Homo sapiens]	2	2	2	2	992	115.5	7.83	4.17	2	0	High	1
FALSE	Master Protein	P78417	Glutathione S-transferase omega-1 [OS=Homo sapiens]	8	2	2	2	241	27.5	6.6	4.15	2	0	High	1
FALSE	Master Protein	P30837	Aldehyde dehydrogenase X, mitochondrial [OS=Homo sapiens]	4	1	1	1	517	57.2	6.8	4.15	1	0	High	1
FALSE	Master Protein	Q9NX24	H/ACA ribonucleoprotein complex subunit 2 [OS=Homo sapiens]	7	1	2	1	153	17.2	8.22	4.15	1	0	High	1
FALSE	Master Protein	Q96PV6	Leukocyte receptor cluster member 8 [OS=Homo sapiens]	4	1	1	1	779	86.1	9.35	4.14	1	0	High	1
FALSE	Master Protein	O60826	Coiled-coil domain-containing protein 22 [OS=Homo sapiens]	3	1	1	1	627	70.7	6.74	4.13	1	0	High	1
FALSE	Master Protein	P42694	Probable helicase with zinc finger domain [OS=Homo sapiens]	1	2	2	2	1942	218.8	7.42	4.13	2	0	High	1
FALSE	Master Protein	Q9Y6E2	Basic leucine zipper and W2 domain-containing protein 2 [OS=Homo sapiens]	4	2	2	1	419	48.1	6.68	4.12	2	0	High	1
FALSE	Master Protein	P40926	Malate dehydrogenase, mitochondrial [OS=Homo sapiens]	5	2	2	2	338	35.5	8.68	4.11	2	0	High	1
FALSE	Master Protein	P46063	ATP-dependent DNA helicase Q1 [OS=Homo sapiens]	2	2	2	1	649	73.4	7.88	4.11	2	0	High	1
FALSE	Master Protein	P56182	Ribosomal RNA processing protein 1 homolog A [OS=Homo sapiens]	3	1	1	1	461	52.8	9.33	4.1	1	0	High	1
FALSE	Master Protein	Q08AM6	Protein VAC14 homolog [OS=Homo sapiens]	3	2	2	2	782	87.9	6.13	4.1	2	0	High	1
FALSE	Master Protein	Q01814	Plasma membrane calcium-transporting ATPase 2 [OS=Homo sapiens]	1	2	2	2	1243	136.8	5.91	4.1	2	0	High	1
FALSE	Master Protein	Q9Y5Z7	host cell factor 2 [OS=Homo sapiens]	3	2	2	2	792	86.7	8.48	4.08	2	0	High	1
FALSE	Master Protein	Q69YN4	protein virilizer homolog [OS=Homo sapiens]	1	1	1	1	1812	201.9	5.01	4.07	1	0	High	1
FALSE	Master Protein	Q13042-4	Isoform 4 of Cell division cycle protein 16 homolog [OS=Homo sapiens]	3	2	2	2	526	60.3	5.34	4.06	2	0	High	1
FALSE	Master Protein	O60610-1	Protein diaphanous homolog 1 [OS=Homo sapiens]	2	1	1	1	1272	141.3	5.41	4.05	1	0	High	1
FALSE	Master Protein	Q9Y333	U6 snRNA-associated Sm-like protein LSm2 [OS=Homo sapiens]	20	1	1	1	95	10.8	6.52	4.01	1	0	High	1
FALSE	Master Protein	P29401	Transketolase [OS=Homo sapiens]	4	1	1	1	623	67.8	7.66	4	1	0	High	1
FALSE	Master Protein	Q9UNQ2	Probable dimethyladenosine transferase [OS=Homo sapiens]	7	1	1	1	313	35.2	9.99	3.96	1	0	High	1
FALSE	Master Protein	O95163	Elongator complex protein 1 [OS=Homo sapiens]	2	1	1	1	1332	150.2	5.94	3.96	1	0	High	1
FALSE	Master Protein	O15067	Phosphoribosylformylglycinamidine synthase [OS=Homo sapiens]	1	1	1	1	1338	144.6	5.76	3.92	1	0	High	1
FALSE	Master Protein	P55036-1	26S proteasome non-ATPase regulatory subunit 4 [OS=Homo sapiens]	5	1	1	1	377	40.7	4.79	3.89	1	0	High	1
FALSE	Master Protein	P35998	26S proteasome regulatory subunit 7 [OS=Homo sapiens]	3	1	1	1	433	48.6	5.95	3.88	1	0	High	1
FALSE	Master Protein	Q9Y2R4	Probable ATP-dependent RNA helicase DDX52 [OS=Homo sapiens]	3	1	1	1	599	67.5	9.67	3.86	1	0	High	1
FALSE	Master Protein	O43169	Cytochrome b5 type B [OS=Homo sapiens]	13	1	1	1	146	16.3	4.97	3.83	1	0	High	1
FALSE	Master Protein	P48735	Isocitrate dehydrogenase [NADP], mitochondrial [OS=Homo sapiens]	4	1	1	1	452	50.9	8.69	3.79	1	0	High	1
FALSE	Master Protein	Q09161	Nuclear cap-binding protein subunit 1 [OS=Homo sapiens]	3	1	1	1	790	91.8	6.43	3.79	1	0	High	1
FALSE	Master Protein	Q9Y5M8	signal recognition particle receptor subunit beta [OS=Homo sapiens]	6	1	1	1	271	29.7	9.04	3.78	1	0	High	1
FALSE	Master Protein	Q15633	RISC-loading complex subunit TARBP2 [OS=Homo sapiens]	4	1	1	1	366	39	6.54	3.75	1	0	High	1
FALSE	Master Protein	P57088	Transmembrane protein 33 [OS=Homo sapiens]	7	1	1	1	247	28	9.7	3.75	1	0	High	1
FALSE	Master Protein	P09619	Platelet-derived growth factor receptor beta [OS=Homo sapiens]	4	1	1	1	1106	123.9	4.98	3.74	1	0	High	1
FALSE	Master Protein	P61758	Prefoldin subunit 3 [OS=Homo sapiens]	10	1	1	1	197	22.6	7.11	3.73	1	0	High	1
FALSE	Master Protein	Q00688	peptidyl-prolyl cis-trans isomerase FKBP3 [OS=Homo sapiens]	7	1	1	1	224	25.2	9.28	3.73	1	0	High	1
FALSE	Master Protein	Q9UPW6	DNA-binding protein SATB2 [OS=Homo sapiens]	3	1	1	1	733	82.5	6.9	3.73	1	0	High	1
FALSE	Master Protein	O75683	Surfeit locus protein 6 [OS=Homo sapiens]	7	1	1	1	361	41.4	10.64	3.72	1	0	High	1
FALSE	Master Protein	Q5T1J5	Putative coiled-coil-helix-coiled-coil-helix domain-containing protein CHCHD2P9, mitochondrial [OS=Homo sapiens]	19	1	1	1	151	15.5	9.89	3.72	1	0	High	1
FALSE	Master Protein	Q9Y484-1	WD repeat domain phosphoinositide-interacting protein 4 [OS=Homo sapiens]	8	1	1	1	360	39.8	7.14	3.72	1	0	High	1
FALSE	Master Protein	Q96ES7	SAGA-associated factor 29 [OS=Homo sapiens]	4	1	1	1	293	33.2	8.1	3.71	1	0	High	1
FALSE	Master Protein	Q13889	General transcription factor IIH subunit 3 [OS=Homo sapiens]	4	1	1	1	308	34.4	7.02	3.69	1	0	High	1
FALSE	Master Protein	Q15181	Inorganic pyrophosphatase [OS=Homo sapiens]	8	1	1	1	289	32.6	5.86	3.67	1	0	High	1
FALSE	Master Protein	Q6PIW4	Fidgetin-like protein 1 [OS=Homo sapiens]	3	1	1	1	674	74	7.85	3.67	1	0	High	1
FALSE	Master Protein	O00264	Membrane-associated progesterone receptor component 1 [OS=Homo sapiens]	10	1	1	1	195	21.7	4.7	3.66	1	0	High	1
FALSE	Master Protein	Q9P272	Probable tRNA methyltransferase 9-like protein [OS=Homo sapiens]	7	1	1	1	454	51.3	6.65	3.64	1	0	High	1
FALSE	Master Protein	P0CG23	Zinc finger protein 853 [OS=Homo sapiens]	4	1	1	1	659	74.8	5.25	3.64	1	0	High	1
FALSE	Master Protein	Q8IY37	Probable ATP-dependent RNA helicase DHX37 [OS=Homo sapiens]	1	1	1	1	1157	129.5	8.1	3.63	1	0	High	1
FALSE	Master Protein	O43670-1	BUB3-interacting and GLEBS motif-containing protein ZNF207 [OS=Homo sapiens]	3	1	1	1	478	50.7	9.1	3.61	1	0	High	1
FALSE	Master Protein	P60228	Eukaryotic translation initiation factor 3 subunit E [OS=Homo sapiens]	3	1	1	1	445	52.2	6.04	3.6	1	0	High	1
FALSE	Master Protein	Q8N6M0	OTU domain-containing protein 6B [OS=Homo sapiens]	4	1	1	1	293	33.8	6.05	3.58	1	0	High	1
FALSE	Master Protein	Q15042-1	Rab3 GTPase-activating protein catalytic subunit [OS=Homo sapiens]	2	1	1	1	981	110.5	5.55	3.58	1	0	High	1
FALSE	Master Protein	Q96RL1	BRCA1-A complex subunit RAP80 [OS=Homo sapiens]	3	1	1	1	719	79.7	5.45	3.57	1	0	High	1
FALSE	Master Protein	P02656	Apolipoprotein C-III [OS=Homo sapiens]	16	1	1	1	99	10.8	5.41	3.56	1	0	High	1
FALSE	Master Protein	Q8NH63	Olfactory receptor 51H1 [OS=Homo sapiens]	9	1	1	1	302	33.7	8.7	3.55	1	0	High	1
FALSE	Master Protein	O95936	Eomesodermin homolog [OS=Homo sapiens]	4	1	1	1	686	72.7	7.36	3.54	1	0	High	1
FALSE	Master Protein	Q9UBT7	Alpha-catulin [OS=Homo sapiens]	3	1	1	1	734	81.8	6.64	3.52	1	0	High	1
FALSE	Master Protein	Q96P44	Collagen alpha-1(XXI) chain [OS=Homo sapiens]	3	1	1	1	957	99.3	8.32	3.51	1	0	High	1
FALSE	Master Protein	Q92575	UBX domain-containing protein 4 [OS=Homo sapiens]	7	1	1	1	508	56.7	6.38	3.51	1	0	High	1
FALSE	Master Protein	Q6NSI4-1	Uncharacterized protein CXorf57 [OS=Homo sapiens]	3	1	1	1	855	97.5	8.41	3.48	1	0	High	1
FALSE	Master Protein	P07477	Trypsin-1 [OS=Homo sapiens]	8	1	1	1	247	26.5	6.51	3.48	1	0	High	1
FALSE	Master Protein	O14828	Secretory carrier-associated membrane protein 3 [OS=Homo sapiens]	5	1	1	1	347	38.3	7.64	3.48	1	0	High	1
FALSE	Master Protein	A2IDD5	Coiled-coil domain-containing protein 78 [OS=Homo sapiens]	7	1	1	1	438	48.5	8.16	3.48	1	0	High	1
FALSE	Master Protein	Q9NQT4	Exosome complex component RRP46 [OS=Homo sapiens]	6	1	1	1	235	25.2	7.59	3.47	1	0	High	1
FALSE	Master Protein	P51511	Matrix metalloproteinase-15 [OS=Homo sapiens]	4	1	1	1	669	75.8	7.46	3.47	1	0	High	1
FALSE	Master Protein	Q01650	large neutral amino acids transporter small subunit 1 [OS=Homo sapiens]	3	1	1	1	507	55	7.72	3.47	1	0	High	1
FALSE	Master Protein	Q96PH1-2	Isoform v4 of NADPH oxidase 5 [OS=Homo sapiens]	1	1	1	1	747	84.6	8.7	3.46	1	0	High	1
FALSE	Master Protein	Q9Y6C9	Mitochondrial carrier homolog 2 [OS=Homo sapiens]	7	1	1	1	303	33.3	7.97	3.46	1	0	High	1
FALSE	Master Protein	Q13601	KRR1 small subunit processome component homolog [OS=Homo sapiens]	3	1	1	1	381	43.6	9.77	3.46	1	0	High	1
FALSE	Master Protein	Q92781	11-cis retinol dehydrogenase [OS=Homo sapiens]	7	1	1	1	318	35	9.35	3.46	1	0	High	1
FALSE	Master Protein	P61221	ATP-binding cassette sub-family E member 1 [OS=Homo sapiens]	3	1	1	1	599	67.3	8.34	3.45	1	0	High	1
FALSE	Master Protein	Q4AE62	glycosyltransferase-like domain-containing protein 1 [OS=Homo sapiens]	6	1	1	1	458	52.6	7.25	3.45	1	0	High	1
FALSE	Master Protein	Q86U42-1	polyadenylate-binding protein 2 [OS=Homo sapiens]	4	1	1	1	306	32.7	5.06	3.44	1	0	High	1
FALSE	Master Protein	Q9C093	Sperm flagellar protein 2 [OS=Homo sapiens]	1	1	1	1	1822	209.7	5.54	3.43	1	0	High	1
FALSE	Master Protein	P35030	Trypsin-3 [OS=Homo sapiens]	4	1	1	1	304	32.5	7.49	3.43	1	0	High	1
FALSE	Master Protein	Q5THJ4	Vacuolar protein sorting-associated protein 13D [OS=Homo sapiens]	0	1	1	1	4388	491.6	6.58	3.42	1	0	High	1
FALSE	Master Protein	P78406	mRNA export factor [OS=Homo sapiens]	5	1	1	1	368	40.9	7.83	3.41	1	0	High	1
FALSE	Master Protein	Q8TBP0	TBC1 domain family member 16 [OS=Homo sapiens]	3	1	1	1	767	86.3	5.82	3.4	1	0	High	1
FALSE	Master Protein	Q07866-1	Kinesin light chain 1 [OS=Homo sapiens]	3	1	1	1	573	65.3	6.2	3.39	1	0	High	1
FALSE	Master Protein	P57772	selenocysteine-specific elongation factor [OS=Homo sapiens]	5	1	1	1	596	65.3	8.35	3.38	1	0	High	1
FALSE	Master Protein	P08134	Rho-related GTP-binding protein RhoC [OS=Homo sapiens]	7	1	1	1	193	22	6.58	3.38	1	0	High	1
FALSE	Master Protein	Q8NEN0	Armadillo repeat-containing protein 2 [OS=Homo sapiens]	3	1	1	1	867	96.8	8.22	3.37	1	0	High	1
FALSE	Master Protein	Q7Z569	BRCA1-associated protein [OS=Homo sapiens]	3	1	1	1	592	67.3	5.92	3.36	1	0	High	1
FALSE	Master Protein	P48730-1	Casein kinase I isoform delta [OS=Homo sapiens]	3	1	1	1	415	47.3	9.74	3.35	1	0	High	1
FALSE	Master Protein	Q86X95	Corepressor interacting with RBPJ 1 [OS=Homo sapiens]	3	1	1	1	450	52.3	9.86	3.35	1	0	High	1
FALSE	Master Protein	Q15526-2	Isoform 2 of Surfeit locus protein 1 [OS=Homo sapiens]	10	1	1	1	288	32	9.36	3.35	1	0	High	1
FALSE	Master Protein	Q8IVG5	sterile alpha motif domain-containing protein 9-like [OS=Homo sapiens]	2	1	1	1	1584	184.4	8.02	3.34	1	0	High	1
FALSE	Master Protein	Q9Y3Q4	Potassium/sodium hyperpolarization-activated cyclic nucleotide-gated channel 4 [OS=Homo sapiens]	2	1	1	1	1203	129	8.91	3.34	1	0	High	1
FALSE	Master Protein	P61962	DDB1- and CUL4-associated factor 7 [OS=Homo sapiens]	6	1	1	1	342	38.9	5.52	3.34	1	0	High	1
FALSE	Master Protein	Q5T8A7	Protein phosphatase 1 regulatory subunit 26 [OS=Homo sapiens]	2	1	1	1	1209	127.3	8.59	3.34	1	0	High	1
FALSE	Master Protein	Q99714-1	3-hydroxyacyl-CoA dehydrogenase type-2 [OS=Homo sapiens]	9	1	1	1	261	26.9	7.78	3.34	1	0	High	1
FALSE	Master Protein	P27824	Calnexin [OS=Homo sapiens]	3	1	1	1	592	67.5	4.6	3.34	1	0	High	1
FALSE	Master Protein	P10155-1	60 kDa SS-A/Ro ribonucleoprotein [OS=Homo sapiens]	3	1	1	1	538	60.6	8.03	3.33	1	0	High	1
FALSE	Master Protein	Q5VYS4-1	Mesenteric estrogen-dependent adipogenesis protein [OS=Homo sapiens]	10	1	1	1	303	34.2	6.3	3.33	1	0	High	1
FALSE	Master Protein	O15547	P2X purinoceptor 6 [OS=Homo sapiens]	7	1	1	1	441	48.8	7.58	3.33	1	0	High	1
FALSE	Master Protein	Q9UBS4	DnaJ homolog subfamily B member 11 [OS=Homo sapiens]	6	1	1	1	358	40.5	6.18	3.33	1	0	High	1
FALSE	Master Protein	P13073	Cytochrome c oxidase subunit 4 isoform 1, mitochondrial [OS=Homo sapiens]	7	1	1	1	169	19.6	9.51	3.31	1	0	High	1
FALSE	Master Protein	A0AVI2	Fer-1-like protein 5 [OS=Homo sapiens]	1	1	1	1	2057	237.8	8.05	3.31	1	0	High	1
FALSE	Master Protein	Q8N823-1	Zinc finger protein 611 [OS=Homo sapiens]	3	1	1	1	705	81.4	8.9	3.31	1	0	High	1
FALSE	Master Protein	P0DP75	putative uncharacterized protein MED14OS [OS=Homo sapiens]	16	1	1	1	135	14.3	12.25	3.3	1	0	High	1
FALSE	Master Protein	Q2TBE0	CWF19-like protein 2 [OS=Homo sapiens]	2	1	1	1	894	103.7	8.65	3.3	1	0	High	1
FALSE	Master Protein	Q02161	Blood group Rh(D) polypeptide [OS=Homo sapiens]	9	1	1	1	417	45.2	8.5	3.3	1	0	High	1
FALSE	Master Protein	Q99497	protein/nucleic acid deglycase DJ-1 [OS=Homo sapiens]	8	1	1	1	189	19.9	6.79	3.3	1	0	High	1
FALSE	Master Protein	P32004	Neural cell adhesion molecule L1 [OS=Homo sapiens]	1	1	1	1	1257	139.9	6.24	3.3	1	0	High	1
FALSE	Master Protein	O94967-1	WD repeat-containing protein 47 [OS=Homo sapiens]	2	1	1	1	919	101.9	5.94	3.3	1	0	High	1
FALSE	Master Protein	Q9UBN7-1	histone deacetylase 6 [OS=Homo sapiens]	2	1	1	1	1215	131.3	5.3	3.29	1	0	High	1
FALSE	Master Protein	Q9UBM8	Alpha-1,3-mannosyl-glycoprotein 4-beta-N-acetylglucosaminyltransferase C [OS=Homo sapiens]	5	1	1	1	478	56	8.16	3.28	1	0	High	1
FALSE	Master Protein	Q8NE63	homeodomain-interacting protein kinase 4 [OS=Homo sapiens]	3	1	1	1	616	69.4	6.65	3.28	1	0	High	1
FALSE	Master Protein	Q8N987-1	N-terminal EF-hand calcium-binding protein 1 [OS=Homo sapiens]	10	1	1	1	351	40.5	4.88	3.28	1	0	High	1
FALSE	Master Protein	P07305	Histone H1.0 [OS=Homo sapiens]	5	1	1	1	194	20.9	10.84	3.28	1	0	High	1
FALSE	Master Protein	Q9BTV4	Transmembrane protein 43 [OS=Homo sapiens]	5	1	1	1	400	44.8	8.13	3.27	1	0	High	1
FALSE	Master Protein	Q2WGJ6	Kelch-like protein 38 [OS=Homo sapiens]	4	1	1	1	581	65.5	7.93	3.27	1	0	High	1
FALSE	Master Protein	Q16875-4	Isoform 4 of 6-phosphofructo-2-kinase/fructose-2,6-bisphosphatase 3 [OS=Homo sapiens]	4	1	1	1	534	60.6	7.69	3.26	1	0	High	1
FALSE	Master Protein	Q9NQT5	exosome complex component RRP40 [OS=Homo sapiens]	5	1	1	1	275	29.6	8.1	3.26	1	0	High	1
FALSE	Master Protein	Q66PJ3-1	ADP-ribosylation factor-like protein 6-interacting protein 4 [OS=Homo sapiens]	3	1	1	1	421	44.9	10.93	3.25	1	0	High	1
FALSE	Master Protein	Q53HC0	Coiled-coil domain-containing protein 92 [OS=Homo sapiens]	8	1	1	1	331	36.9	8.9	3.24	1	0	High	1
FALSE	Master Protein	A2RRP1-1	neuroblastoma-amplified sequence [OS=Homo sapiens]	1	1	1	1	2371	268.4	5.96	3.24	1	0	High	1
FALSE	Master Protein	P31391	Somatostatin receptor type 4 [OS=Homo sapiens]	6	1	1	1	388	42	8.76	3.24	1	0	High	1
FALSE	Master Protein	O95786	Probable ATP-dependent RNA helicase DDX58 [OS=Homo sapiens]	2	1	1	1	925	106.5	6.4	3.23	1	0	High	1
FALSE	Master Protein	Q96JN0-3	Isoform 3 of Ligand-dependent corepressor [OS=Homo sapiens]	2	1	1	1	1557	170.4	7.42	3.23	1	0	High	1
FALSE	Master Protein	Q8IVW4-1	cyclin-dependent kinase-like 3 [OS=Homo sapiens]	4	1	1	1	592	67.5	9.31	3.23	1	0	High	1
FALSE	Master Protein	Q99558	mitogen-activated protein kinase kinase kinase 14 [OS=Homo sapiens]	3	1	1	1	947	104	7.72	3.22	1	0	High	1
FALSE	Master Protein	P08574	Cytochrome c1, heme protein, mitochondrial [OS=Homo sapiens]	4	1	1	1	325	35.4	9	3.22	1	0	High	1
FALSE	Master Protein	P62158	Calmodulin [OS=Homo sapiens]	30	1	2	1	149	16.8	4.22	3.22	1	0	High	1
FALSE	Master Protein	Q8N475	Follistatin-related protein 5 [OS=Homo sapiens]	3	1	1	1	847	95.7	5.95	3.22	1	0	High	1
FALSE	Master Protein	Q9H8W5-1	Tripartite motif-containing protein 45 [OS=Homo sapiens]	4	1	1	1	580	64.3	7.91	3.22	1	0	High	1
FALSE	Master Protein	P50591-1	Tumor necrosis factor ligand superfamily member 10 [OS=Homo sapiens]	7	1	1	1	281	32.5	7.42	3.22	1	0	High	1
FALSE	Master Protein	Q8IZ40	REST corepressor 2 [OS=Homo sapiens]	3	1	1	1	523	58	9.01	3.21	1	0	High	1
FALSE	Master Protein	Q14954	Killer cell immunoglobulin-like receptor 2DS1 [OS=Homo sapiens]	11	1	1	1	304	33.6	6.57	3.21	1	0	High	1
FALSE	Master Protein	Q15084-1	Protein disulfide-isomerase A6 [OS=Homo sapiens]	3	1	1	1	440	48.1	5.08	3.21	1	0	High	1
FALSE	Master Protein	P09467	Fructose-1,6-bisphosphatase 1 [OS=Homo sapiens]	7	1	1	1	338	36.8	6.99	3.2	1	0	High	1
FALSE	Master Protein	O96005-1	Cleft lip and palate transmembrane protein 1 [OS=Homo sapiens]	5	1	1	1	669	76	6.3	3.19	1	0	High	1
FALSE	Master Protein	Q96GA3	protein LTV1 homolog [OS=Homo sapiens]	2	1	1	1	475	54.8	4.91	3.19	1	0	High	1
FALSE	Master Protein	P17542-1	T-cell acute lymphocytic leukemia protein 1 [OS=Homo sapiens]	12	1	1	1	331	34.2	8.02	3.19	1	0	High	1
FALSE	Master Protein	Q7L014	probable ATP-dependent RNA helicase DDX46 [OS=Homo sapiens]	2	1	1	1	1031	117.3	9.29	3.19	1	0	High	1
FALSE	Master Protein	P13611	Versican core protein [OS=Homo sapiens]	1	1	1	1	3396	372.6	4.51	3.19	1	0	High	1
FALSE	Master Protein	Q9UHD2	Serine/threonine-protein kinase TBK1 [OS=Homo sapiens]	5	1	1	1	729	83.6	6.79	3.19	1	0	High	1
FALSE	Master Protein	O75396	Vesicle-trafficking protein SEC22b [OS=Homo sapiens]	9	1	1	1	215	24.6	6.92	3.19	1	0	High	1
FALSE	Master Protein	P09211	Glutathione S-transferase P [OS=Homo sapiens]	9	1	1	1	210	23.3	5.64	3.18	1	0	High	1
FALSE	Master Protein	Q96T37-1	Putative RNA-binding protein 15 [OS=Homo sapiens]	2	1	1	1	977	107.1	10.08	3.17	1	0	High	1
FALSE	Master Protein	Q13136	Liprin-alpha-1 [OS=Homo sapiens]	2	1	1	1	1202	135.7	6.29	3.17	1	0	High	1
FALSE	Master Protein	Q8IVT2	Mitotic interactor and substrate of PLK1 [OS=Homo sapiens]	5	1	1	1	679	75.3	6.83	3.17	1	0	High	1
FALSE	Master Protein	Q8NEU8-1	DCC-interacting protein 13-beta [OS=Homo sapiens]	3	1	1	1	664	74.4	4.94	3.16	1	0	High	1
FALSE	Master Protein	Q9Y2S7	Polymerase delta-interacting protein 2 [OS=Homo sapiens]	3	1	1	1	368	42	8.63	3.16	1	0	High	1
FALSE	Master Protein	Q9NZM1	Myoferlin [OS=Homo sapiens]	1	1	1	1	2061	234.6	6.18	3.16	1	0	High	1
FALSE	Master Protein	Q9P246-2	Isoform 2 of Stromal interaction molecule 2 [OS=Homo sapiens]	2	1	1	1	841	93.9	7.59	3.15	1	0	High	1
FALSE	Master Protein	Q9UMN6	Histone-lysine N-methyltransferase 2B [OS=Homo sapiens]	1	1	1	1	2715	293.3	8.22	3.15	1	0	High	1
FALSE	Master Protein	P23378	Glycine dehydrogenase (Decarboxylating), mitochondrial [OS=Homo sapiens]	3	1	1	1	1020	112.7	7.11	3.15	1	0	High	1
FALSE	Master Protein	Q8WWK9-1	Cytoskeleton-associated protein 2 [OS=Homo sapiens]	2	1	1	1	683	76.9	9.41	3.15	1	0	High	1
FALSE	Master Protein	Q6YBV0	Proton-coupled amino acid transporter 4 [OS=Homo sapiens]	3	1	1	1	504	56.1	7.05	3.14	1	0	High	1
FALSE	Master Protein	P48595	serpin B10 [OS=Homo sapiens]	5	1	1	1	397	45.4	6.16	3.14	1	0	High	1
FALSE	Master Protein	O00115	Deoxyribonuclease-2-alpha [OS=Homo sapiens]	6	1	1	1	360	39.6	8.05	3.13	1	0	High	1
FALSE	Master Protein	Q9P2K5-1	Myelin expression factor 2 [OS=Homo sapiens]	2	1	1	1	600	64.1	8.75	3.13	1	0	High	1
FALSE	Master Protein	Q7L8A9-1	Vasohibin-1 [OS=Homo sapiens]	8	1	1	1	365	40.9	9.48	3.13	1	0	High	1
FALSE	Master Protein	P18858	DNA ligase 1 [OS=Homo sapiens]	2	1	1	1	919	101.7	5.62	3.13	1	0	High	1
FALSE	Master Protein	Q9H2B4	Sulfate anion transporter 1 [OS=Homo sapiens]	3	1	1	1	701	75	8.1	3.12	1	0	High	1
FALSE	Master Protein	Q9UBV4-2	Isoform Wnt-16a of Protein Wnt-16 [OS=Homo sapiens]	7	1	1	1	361	40.4	8.6	3.12	1	0	High	1
FALSE	Master Protein	Q8WUA4-1	General transcription factor 3C polypeptide 2 [OS=Homo sapiens]	3	1	1	1	911	100.6	7.31	3.12	1	0	High	1
FALSE	Master Protein	Q68G74	LIM/homeobox protein Lhx8 [OS=Homo sapiens]	8	1	1	1	356	39.3	8.22	3.12	1	0	High	1
FALSE	Master Protein	Q96PP8-1	Guanylate-binding protein 5 [OS=Homo sapiens]	3	1	1	1	586	66.6	5.55	3.12	1	0	High	1
FALSE	Master Protein	O75339	Cartilage intermediate layer protein 1 [OS=Homo sapiens]	2	1	1	1	1184	132.5	8.41	3.11	1	0	High	1
FALSE	Master Protein	P50851-1	Lipopolysaccharide-responsive and beige-like anchor protein [OS=Homo sapiens]	1	1	1	1	2863	318.9	5.6	3.11	1	0	High	1
FALSE	Master Protein	P28072	Proteasome subunit beta type-6 [OS=Homo sapiens]	5	1	1	1	239	25.3	4.92	3.1	1	0	High	1
FALSE	Master Protein	Q15652	probable JmjC domain-containing histone demethylation protein 2C [OS=Homo sapiens]	1	1	1	1	2540	284.3	7.87	3.1	1	0	High	1
FALSE	Master Protein	Q8NI35	InaD-like protein [OS=Homo sapiens]	1	1	1	1	1801	196.2	4.94	3.1	1	0	High	1
FALSE	Master Protein	Q9HCF6-6	Isoform 6 of Transient receptor potential cation channel subfamily M member 3 [OS=Homo sapiens]	1	1	1	1	1719	196	7.33	3.1	1	0	High	1
FALSE	Master Protein	Q8TEW0-6	Isoform 6 of Partitioning defective 3 homolog [OS=Homo sapiens]	2	1	1	1	1310	146.2	7.56	3.09	1	0	High	1
FALSE	Master Protein	A0AV02-3	Isoform 3 of Solute carrier family 12 member 8 [OS=Homo sapiens]	6	1	1	1	515	56.1	6.9	3.09	1	0	High	1
FALSE	Master Protein	Q0D2I5	Intermediate filament family orphan 1 [OS=Homo sapiens]	4	1	1	1	559	61.9	4.92	3.09	1	0	High	1
FALSE	Master Protein	P63220	40S ribosomal protein S21 [OS=Homo sapiens]	22	1	1	1	83	9.1	8.5	3.09	1	0	High	1
FALSE	Master Protein	P18206	Vinculin [OS=Homo sapiens]	2	1	1	1	1134	123.7	5.66	3.09	1	0	High	1
FALSE	Master Protein	Q4VC31	coiled-coil domain-containing protein 58 [OS=Homo sapiens]	16	1	1	1	144	16.6	7.81	3.08	1	0	High	1
FALSE	Master Protein	O00483	Cytochrome c oxidase subunit NDUFA4 [OS=Homo sapiens]	12	1	1	1	81	9.4	9.38	3.08	1	0	High	1
FALSE	Master Protein	Q96NH3-1	Protein broad-minded [OS=Homo sapiens]	2	1	1	1	1257	144.7	6.74	3.07	1	0	High	1
FALSE	Master Protein	Q03692	Collagen alpha-1(X) chain [OS=Homo sapiens]	4	1	1	1	680	66.1	9.67	3.07	1	0	High	1
FALSE	Master Protein	Q9UKN7	Unconventional myosin-XV [OS=Homo sapiens]	1	1	1	1	3530	395	9.17	3.07	1	0	High	1
FALSE	Master Protein	Q86UX2-1	Inter-alpha-trypsin inhibitor heavy chain H5 [OS=Homo sapiens]	4	1	1	1	942	104.5	8.28	3.07	1	0	High	1
FALSE	Master Protein	Q96EB6	NAD-dependent protein deacetylase sirtuin-1 [OS=Homo sapiens]	3	1	1	1	747	81.6	4.67	3.07	1	0	High	1
FALSE	Master Protein	P43004-1	excitatory amino acid transporter 2 [OS=Homo sapiens]	5	1	1	1	574	62.1	6.54	3.07	1	0	High	1
FALSE	Master Protein	O43402	ER membrane protein complex subunit 8 [OS=Homo sapiens]	8	1	1	1	210	23.8	6.4	3.07	1	0	High	1
FALSE	Master Protein	P30419	glycylpeptide N-tetradecanoyltransferase 1 [OS=Homo sapiens]	4	1	1	1	496	56.8	7.8	3.07	1	0	High	1
FALSE	Master Protein	Q8NFV5	Speedy protein E1 [OS=Homo sapiens]	5	1	1	1	336	40.6	9.47	3.06	1	0	High	1
FALSE	Master Protein	Q8N3J3	Uncharacterized protein C17orf53 [OS=Homo sapiens]	3	1	1	1	647	69.7	6.23	3.06	1	0	High	1
FALSE	Master Protein	Q14746	Conserved oligomeric Golgi complex subunit 2 [OS=Homo sapiens]	3	1	1	1	738	83.2	6.62	3.06	1	0	High	1
FALSE	Master Protein	Q15413-1	Ryanodine receptor 3 [OS=Homo sapiens]	0	1	1	1	4870	551.7	5.68	3.05	1	0	High	1
FALSE	Master Protein	A6NFN3	RNA binding protein fox-1 homolog 3 [OS=Homo sapiens]	3	1	1	1	312	33.9	7.27	3.05	1	0	High	1
FALSE	Master Protein	Q9BWG4	Single-stranded DNA-binding protein 4 [OS=Homo sapiens]	6	1	1	1	385	39.4	6.8	3.05	1	0	High	1
FALSE	Master Protein	Q86YS3	rab11 family-interacting protein 4 [OS=Homo sapiens]	4	1	1	1	637	71.9	4.87	3.05	1	0	High	1
FALSE	Master Protein	Q9NVA2-1	Septin-11 [OS=Homo sapiens]	6	1	1	1	429	49.4	6.81	3.05	1	0	High	1
FALSE	Master Protein	Q9Y619	mitochondrial ornithine transporter 1 [OS=Homo sapiens]	9	1	2	1	301	32.7	9.13	3.05	1	0	High	1
FALSE	Master Protein	Q9UKF2-1	Disintegrin and metalloproteinase domain-containing protein 30 [OS=Homo sapiens]	2	1	1	1	790	88.9	7.61	3.05	1	0	High	1
FALSE	Master Protein	Q9BZE0	Zinc finger protein GLIS2 [OS=Homo sapiens]	6	1	1	1	524	55.7	8.84	3.05	1	0	High	1
FALSE	Master Protein	O00767	acyl-CoA desaturase [OS=Homo sapiens]	4	1	1	1	359	41.5	9	3.04	1	0	High	1
FALSE	Master Protein	Q7Z5Q1-6	Isoform 5 of Cytoplasmic polyadenylation element-binding protein 2 [OS=Homo sapiens]	4	1	1	1	567	62.7	7.97	3.04	1	0	High	1
FALSE	Master Protein	Q09MP3	RAD51-associated protein 2 [OS=Homo sapiens]	2	1	1	1	1159	133.8	7.34	3.04	1	0	High	1
FALSE	Master Protein	Q86UK0	ATP-binding cassette sub-family A member 12 [OS=Homo sapiens]	1	1	1	1	2595	293	7.75	3.04	1	0	High	1
FALSE	Master Protein	Q9UPT8	Zinc finger CCCH domain-containing protein 4 [OS=Homo sapiens]	2	1	1	1	1303	140.2	6.27	3.03	1	0	High	1
FALSE	Master Protein	P17980	26S proteasome regulatory subunit 6A [OS=Homo sapiens]	5	1	1	1	439	49.2	5.24	3.03	1	0	High	1
FALSE	Master Protein	Q16773	Kynurenine--oxoglutarate transaminase 1 [OS=Homo sapiens]	5	1	1	1	422	47.8	6.47	3.03	1	0	High	1
FALSE	Master Protein	O94806	Serine/threonine-protein kinase D3 [OS=Homo sapiens]	3	1	1	1	890	100.4	6.87	3.03	1	0	High	1
FALSE	Master Protein	Q9UNE7-1	E3 ubiquitin-protein ligase CHIP [OS=Homo sapiens]	4	1	1	1	303	34.8	5.87	3.03	1	0	High	1
FALSE	Master Protein	P55196-1	Isoform 2 of Afadin [OS=Homo sapiens]	1	1	1	1	1816	205.5	6.77	3.03	1	0	High	1
FALSE	Master Protein	Q96MM6	Heat shock 70 kDa protein 12B [OS=Homo sapiens]	4	1	1	1	686	75.6	8.53	3.02	1	0	High	1
FALSE	Master Protein	Q9Y4B5-4	Isoform 4 of Microtubule cross-linking factor 1 [OS=Homo sapiens]	3	1	1	1	976	108.6	6.49	3.02	1	0	High	1
FALSE	Master Protein	Q06265-1	Exosome complex component RRP45 [OS=Homo sapiens]	3	1	1	1	439	48.9	5.29	3.02	1	0	High	1
FALSE	Master Protein	Q86TW2-1	Uncharacterized aarF domain-containing protein kinase 1 [OS=Homo sapiens]	5	1	1	1	530	60.5	8.6	3.02	1	0	High	1
FALSE	Master Protein	Q9Y2B5	VPS9 domain-containing protein 1 [OS=Homo sapiens]	4	1	1	1	631	68.9	7.33	3.02	1	0	High	1
FALSE	Master Protein	P10599-1	thioredoxin [OS=Homo sapiens]	12	1	1	1	105	11.7	4.92	3.02	1	0	High	1
FALSE	Master Protein	Q9UNY4-1	transcription termination factor 2 [OS=Homo sapiens]	1	1	1	1	1162	129.5	8.37	3.02	1	0	High	1
FALSE	Master Protein	Q96DC8	Enoyl-CoA hydratase domain-containing protein 3, mitochondrial [OS=Homo sapiens]	7	1	1	1	303	32.6	8.65	3.02	1	0	High	1
FALSE	Master Protein	O75912	Diacylglycerol kinase iota [OS=Homo sapiens]	1	1	1	1	1065	116.9	7.77	3.01	1	0	High	1
FALSE	Master Protein	P09455-3	Isoform 3 of Retinol-binding protein 1 [OS=Homo sapiens]	19	1	1	1	157	17.5	6.19	3.01	1	0	High	1
FALSE	Master Protein	Q96PJ5-1	Fc receptor-like protein 4 [OS=Homo sapiens]	6	1	1	1	515	57.2	6.52	3.01	1	0	High	1
FALSE	Master Protein	Q9UHR6	Zinc finger HIT domain-containing protein 2 [OS=Homo sapiens]	3	1	1	1	403	42.9	5.99	3.01	1	0	High	1
FALSE	Master Protein	Q8IX05-2	Isoform 5 of CD302 antigen [OS=Homo sapiens]	13	1	1	1	174	19.6	4.7	3	1	0	High	1
FALSE	Master Protein	Q9Y592	Centrosomal protein of 83 kDa [OS=Homo sapiens]	3	1	1	1	693	82	6.28	3	1	0	High	1
FALSE	Master Protein	O15143	Actin-related protein 2/3 complex subunit 1B [OS=Homo sapiens]	6	1	1	1	372	40.9	8.35	3	1	0	High	1
FALSE	Master Protein	Q6N069	N-alpha-acetyltransferase 16, NatA auxiliary subunit [OS=Homo sapiens]	2	1	1	1	864	101.4	7.87	3	1	0	High	1
FALSE	Master Protein	Q86XZ4	Spermatogenesis-associated serine-rich protein 2 [OS=Homo sapiens]	4	1	1	1	545	59.5	8.9	3	1	0	High	1
FALSE	Master Protein	Q8IWA6	Coiled-coil domain-containing protein 60 [OS=Homo sapiens]	2	1	1	1	550	63.1	9.69	3	1	0	High	1
FALSE	Master Protein	Q9BW71-1	HIRA-interacting protein 3 [OS=Homo sapiens]	7	1	1	1	556	61.9	8.54	3	1	0	High	1
FALSE	Master Protein	P00451	Coagulation factor VIII [OS=Homo sapiens]	1	1	1	1	2351	266.8	7.36	2.99	1	0	High	1
FALSE	Master Protein	Q9H165-1	B-cell lymphoma/leukemia 11A [OS=Homo sapiens]	2	1	1	1	835	91.1	6.61	2.99	1	0	High	1
FALSE	Master Protein	P19484-1	transcription factor EB [OS=Homo sapiens]	5	1	1	1	476	52.8	6.29	2.98	1	0	High	1
FALSE	Master Protein	Q13952-4	Isoform 4 of Nuclear transcription factor Y subunit gamma [OS=Homo sapiens]	8	1	1	1	297	32.8	4.73	2.98	1	0	High	1
FALSE	Master Protein	Q6ZU65-1	Ubinuclein-2 [OS=Homo sapiens]	2	1	1	1	1347	146	9.19	2.98	1	0	High	1
FALSE	Master Protein	Q6UXB4	C-type lectin domain family 4 member G [OS=Homo sapiens]	7	1	1	1	293	32.5	6.61	2.98	1	0	High	1
FALSE	Master Protein	Q86UR5-1	Regulating synaptic membrane exocytosis protein 1 [OS=Homo sapiens]	2	1	1	1	1692	189	9.66	2.98	1	0	High	1
FALSE	Master Protein	O60543	Cell death activator CIDE-A [OS=Homo sapiens]	11	1	1	1	219	24.7	9.23	2.98	1	0	High	1
FALSE	Master Protein	O43823	A-kinase anchor protein 8 [OS=Homo sapiens]	3	1	1	1	692	76.1	5.15	2.97	1	0	High	1
FALSE	Master Protein	Q9UJC3	Protein Hook homolog 1 [OS=Homo sapiens]	2	1	1	1	728	84.6	5.15	2.97	1	0	High	1
FALSE	Master Protein	Q71RS6	Sodium/potassium/calcium exchanger 5 [OS=Homo sapiens]	4	1	1	1	500	54.9	6.04	2.97	1	0	High	1
FALSE	Master Protein	Q96CB5	Putative uncharacterized protein C8orf44 [OS=Homo sapiens]	17	1	1	1	159	18.4	10.9	2.97	1	0	High	1
FALSE	Master Protein	Q15369-1	elongin-C [OS=Homo sapiens]	11	1	1	1	112	12.5	4.78	2.97	1	0	High	1
FALSE	Master Protein	P23526-1	Adenosylhomocysteinase [OS=Homo sapiens]	3	1	1	1	432	47.7	6.34	2.96	1	0	High	1
FALSE	Master Protein	Q86SQ9	Dehydrodolichyl diphosphate synthase complex subunit DHDDS [OS=Homo sapiens]	6	1	1	1	333	38.6	8.28	2.96	1	0	High	1
FALSE	Master Protein	Q96QT6-1	PHD finger protein 12 [OS=Homo sapiens]	1	1	1	1	1004	109.6	7.74	2.96	1	0	High	1
FALSE	Master Protein	Q9Y490	Talin-1 [OS=Homo sapiens]	1	1	1	1	2541	269.6	6.07	2.96	1	0	High	1
FALSE	Master Protein	Q99958	forkhead box protein C2 [OS=Homo sapiens]	2	1	1	1	501	53.7	8.5	2.95	1	0	High	1
FALSE	Master Protein	Q9UHF7	Zinc finger transcription factor Trps1 [OS=Homo sapiens]	2	1	1	1	1281	141.4	7.58	2.95	1	0	High	1
FALSE	Master Protein	P51530	DNA replication ATP-dependent helicase/nuclease DNA2 [OS=Homo sapiens]	2	1	1	1	1060	120.3	7.74	2.95	1	0	High	1
FALSE	Master Protein	P15918	V(D)J recombination-activating protein 1 [OS=Homo sapiens]	2	1	1	1	1043	119	8.68	2.95	1	0	High	1
FALSE	Master Protein	P48739	Phosphatidylinositol transfer protein beta isoform [OS=Homo sapiens]	5	1	1	1	271	31.5	6.87	2.95	1	0	High	1
FALSE	Master Protein	P42696	RNA-binding protein 34 [OS=Homo sapiens]	2	1	1	1	430	48.5	10.11	2.94	1	0	High	1
FALSE	Master Protein	Q9NZQ0	DnaJ homolog subfamily C member 27 [OS=Homo sapiens]	7	1	1	1	273	30.8	8.46	2.94	1	0	High	1
FALSE	Master Protein	Q9NUA8-1	Zinc finger and BTB domain-containing protein 40 [OS=Homo sapiens]	2	1	1	1	1239	138	6.57	2.94	1	0	High	1
FALSE	Master Protein	Q96FA7	ZBED6 C-terminal-like protein [OS=Homo sapiens]	10	1	1	1	236	26.3	7.46	2.94	1	0	High	1
FALSE	Master Protein	P48637	glutathione synthetase [OS=Homo sapiens]	4	1	1	1	474	52.4	5.92	2.94	1	0	High	1
FALSE	Master Protein	Q01082-1	Spectrin beta chain, non-erythrocytic 1 [OS=Homo sapiens]	1	1	1	1	2364	274.4	5.57	2.94	1	0	High	1
FALSE	Master Protein	Q13200	26S proteasome non-ATPase regulatory subunit 2 [OS=Homo sapiens]	2	1	1	1	908	100.1	5.2	2.93	1	0	High	1
FALSE	Master Protein	Q9BTC0-1	Isoform 1 of Death-inducer obliterator 1 [OS=Homo sapiens]	2	1	1	1	1189	129.1	8.47	2.93	1	0	High	1
FALSE	Master Protein	Q99728	BRCA1-associated RING domain protein 1 [OS=Homo sapiens]	3	1	1	1	777	86.6	8.72	2.93	1	0	High	1
FALSE	Master Protein	P30305-1	M-phase inducer phosphatase 2 [OS=Homo sapiens]	4	1	1	1	580	64.9	6.4	2.92	1	0	High	1
FALSE	Master Protein	O95429	BAG family molecular chaperone regulator 4 [OS=Homo sapiens]	2	1	1	1	457	49.6	5.12	2.92	1	0	High	1
FALSE	Master Protein	Q9UKJ3-1	G patch domain-containing protein 8 [OS=Homo sapiens]	1	1	1	1	1502	164.1	8.66	2.92	1	0	High	1
FALSE	Master Protein	A1L4L8	PLAC8-like protein 1 [OS=Homo sapiens]	11	1	1	1	177	19.9	7.71	2.92	1	0	High	1
FALSE	Master Protein	Q8WUF5	RelA-associated inhibitor [OS=Homo sapiens]	3	1	1	1	828	89	6.81	2.91	1	0	High	1
FALSE	Master Protein	Q9NSB4	Keratin, type II cuticular Hb2 [OS=Homo sapiens]	4	1	1	1	513	56.6	6.74	2.91	1	0	High	1
FALSE	Master Protein	Q9C0C7-1	Activating molecule in BECN1-regulated autophagy protein 1 [OS=Homo sapiens]	2	1	1	1	1298	142.4	7.18	2.91	1	0	High	1
FALSE	Master Protein	Q9HAU0-1	Pleckstrin homology domain-containing family A member 5 [OS=Homo sapiens]	1	1	1	1	1116	127.4	7.53	2.91	1	0	High	1
FALSE	Master Protein	P82663	28S ribosomal protein S25, mitochondrial [OS=Homo sapiens]	10	1	1	1	173	20.1	8.82	2.9	1	0	High	1
FALSE	Master Protein	Q93100-1	phosphorylase b kinase regulatory subunit beta [OS=Homo sapiens]	2	1	1	1	1093	124.8	6.95	2.9	1	0	High	1
FALSE	Master Protein	P20702	Integrin alpha-X [OS=Homo sapiens]	2	1	1	1	1163	127.7	6.64	2.9	1	0	High	1
FALSE	Master Protein	Q8NHP7-2	Isoform 2 of piRNA biogenesis protein EXD1 [OS=Homo sapiens]	7	1	1	1	312	35.6	6.7	2.9	1	0	High	1
FALSE	Master Protein	P06396	Gelsolin [OS=Homo sapiens]	1	1	1	1	782	85.6	6.28	2.9	1	0	High	1
FALSE	Master Protein	O75167	Phosphatase and actin regulator 2 [OS=Homo sapiens]	5	1	1	1	634	69.7	8.16	2.9	1	0	High	1
FALSE	Master Protein	Q92552	28S ribosomal protein S27, mitochondrial [OS=Homo sapiens]	3	1	1	1	414	47.6	6.18	2.9	1	0	High	1
FALSE	Master Protein	Q9BQ75	Protein CMSS1 [OS=Homo sapiens]	4	1	1	1	279	31.9	9.19	2.9	1	0	High	1
FALSE	Master Protein	O14730	serine/threonine-protein kinase RIO3 [OS=Homo sapiens]	4	1	1	1	519	59.1	5.76	2.89	1	0	High	1
FALSE	Master Protein	Q8IV33-1	Uncharacterized protein KIAA0825 [OS=Homo sapiens]	2	1	1	1	1275	147.7	6.61	2.89	1	0	High	1
FALSE	Master Protein	P09417	dihydropteridine reductase [OS=Homo sapiens]	11	1	1	1	244	25.8	7.37	2.89	1	0	High	1
FALSE	Master Protein	P54792	Putative segment polarity protein dishevelled homolog DVL1P1 [OS=Homo sapiens]	3	1	1	1	670	73.2	6.46	2.89	1	0	High	1
FALSE	Master Protein	Q9Y3B7-1	39S ribosomal protein L11, mitochondrial [OS=Homo sapiens]	6	1	1	1	192	20.7	9.91	2.89	1	0	High	1
FALSE	Master Protein	Q96AY4	Tetratricopeptide repeat protein 28 [OS=Homo sapiens]	1	1	1	1	2481	270.7	6.89	2.88	1	0	High	1
FALSE	Master Protein	Q8N0X7	Spartin [OS=Homo sapiens]	2	1	1	1	666	72.8	5.91	2.88	1	0	High	1
FALSE	Master Protein	Q86U44	N6-adenosine-methyltransferase 70 kDa subunit [OS=Homo sapiens]	3	1	1	1	580	64.4	6.42	2.88	1	0	High	1
FALSE	Master Protein	Q9BSK4	Protein fem-1 homolog A [OS=Homo sapiens]	4	1	1	1	669	73.6	6.07	2.88	1	0	High	1
FALSE	Master Protein	Q86UQ4	ATP-binding cassette sub-family A member 13 [OS=Homo sapiens]	0	1	1	1	5058	575.8	6.46	2.88	1	0	High	1
FALSE	Master Protein	P11172	uridine 5'-monophosphate synthase [OS=Homo sapiens]	2	1	1	1	480	52.2	7.24	2.88	1	0	High	1
FALSE	Master Protein	Q5JVF3	PCI domain-containing protein 2 [OS=Homo sapiens]	3	1	1	1	399	46	8.53	2.87	1	0	High	1
FALSE	Master Protein	Q9H3Y6	tyrosine-protein kinase Srms [OS=Homo sapiens]	5	1	1	1	488	54.5	8.21	2.87	1	0	High	1
FALSE	Master Protein	Q9BSY4-2	Isoform 2 of Coiled-coil-helix-coiled-coil-helix domain-containing protein 5 [OS=Homo sapiens]	13	1	1	1	158	17.7	7.85	2.87	1	0	High	1
FALSE	Master Protein	Q68CJ6	Nuclear GTPase SLIP-GC [OS=Homo sapiens]	3	1	1	1	796	91.1	8.63	2.86	1	0	High	1
FALSE	Master Protein	Q9Y2G9	Protein strawberry notch homolog 2 [OS=Homo sapiens]	2	1	1	1	1366	150.2	6.52	2.86	1	0	High	1
FALSE	Master Protein	Q16619	Cardiotrophin-1 [OS=Homo sapiens]	12	1	1	1	201	21.2	9.01	2.86	1	0	High	1
FALSE	Master Protein	O14617-1	AP-3 complex subunit delta-1 [OS=Homo sapiens]	1	1	1	1	1153	130.1	8.48	2.86	1	0	High	1
FALSE	Master Protein	Q92800	Histone-lysine N-methyltransferase EZH1 [OS=Homo sapiens]	3	1	1	1	747	85.2	7.72	2.86	1	0	High	1
FALSE	Master Protein	Q96MT7-2	Isoform 2 of Cilia- and flagella-associated protein 44 [OS=Homo sapiens]	1	1	1	1	1854	213.7	5.39	2.85	1	0	High	1
FALSE	Master Protein	P58107	epiplakin [OS=Homo sapiens]	3	1	1	1	5090	555.3	5.6	2.85	1	0	High	1
FALSE	Master Protein	O95251-4	Isoform 4 of Histone acetyltransferase KAT7 [OS=Homo sapiens]	4	1	1	1	581	66.9	8.72	2.85	1	0	High	1
FALSE	Master Protein	P16435	NADPH--cytochrome P450 reductase [OS=Homo sapiens]	3	1	1	1	677	76.6	5.58	2.85	1	0	High	1
FALSE	Master Protein	Q5T1B0-3	Isoform 3 of Axonemal dynein light chain domain-containing protein 1 [OS=Homo sapiens]	19	1	1	1	140	16.4	4.7	2.85	1	0	High	1
FALSE	Master Protein	P62995	transformer-2 protein homolog beta [OS=Homo sapiens]	6	1	1	1	288	33.6	11.25	2.85	1	0	High	1
FALSE	Master Protein	Q96JM3	Chromosome alignment-maintaining phosphoprotein 1 [OS=Homo sapiens]	1	1	1	1	812	89	8.44	2.85	1	0	High	1
FALSE	Master Protein	Q8WVS4	WD repeat-containing protein 60 [OS=Homo sapiens]	1	1	1	1	1066	122.5	7.31	2.85	1	0	High	1
FALSE	Master Protein	P60900	Proteasome subunit alpha type-6 [OS=Homo sapiens]	4	1	1	1	246	27.4	6.76	2.85	1	0	High	1
FALSE	Master Protein	Q9BXF3-1	Cat eye syndrome critical region protein 2 [OS=Homo sapiens]	1	1	1	1	1484	164.1	6.98	2.85	1	0	High	1
FALSE	Master Protein	Q01105	Protein SET [OS=Homo sapiens]	3	1	1	1	290	33.5	4.32	2.85	1	0	High	1
FALSE	Master Protein	Q7L2H7	Eukaryotic translation initiation factor 3 subunit M [OS=Homo sapiens]	4	1	1	1	374	42.5	5.63	2.84	1	0	High	1
FALSE	Master Protein	Q8TEC5	Putative E3 ubiquitin-protein ligase SH3RF2 [OS=Homo sapiens]	4	1	1	1	729	79.3	9.94	2.84	1	0	High	1
FALSE	Master Protein	P40123	Adenylyl cyclase-associated protein 2 [OS=Homo sapiens]	5	1	1	1	477	52.8	6.37	2.84	1	0	High	1
FALSE	Master Protein	O15020	Spectrin beta chain, non-erythrocytic 2 [OS=Homo sapiens]	1	1	1	1	2390	271.2	6.11	2.84	1	0	High	1
FALSE	Master Protein	Q9Y535	DNA-directed RNA polymerase III subunit RPC8 [OS=Homo sapiens]	6	1	1	1	204	22.9	4.58	2.84	1	0	High	1
FALSE	Master Protein	Q9Y266	nuclear migration protein nudC [OS=Homo sapiens]	3	1	1	1	331	38.2	5.38	2.84	1	0	High	1
FALSE	Master Protein	O60869-1	Endothelial differentiation-related factor 1 [OS=Homo sapiens]	10	1	1	1	148	16.4	9.95	2.84	1	0	High	1
FALSE	Master Protein	Q9UHJ6	Sedoheptulokinase [OS=Homo sapiens]	5	1	1	1	478	51.5	6.83	2.84	1	0	High	1
FALSE	Master Protein	Q92665	28S ribosomal protein S31, mitochondrial [OS=Homo sapiens]	4	1	1	1	395	45.3	9.29	2.83	1	0	High	1
FALSE	Master Protein	Q9UFW8	CGG triplet repeat-binding protein 1 [OS=Homo sapiens]	8	1	1	1	167	18.8	8.95	2.83	1	0	High	1
FALSE	Master Protein	O76050-2	Isoform 2 of E3 ubiquitin-protein ligase NEURL1 [OS=Homo sapiens]	4	1	1	1	557	60	8.32	2.83	1	0	High	1
FALSE	Master Protein	Q1X8D7	Leucine-rich repeat-containing protein 36 [OS=Homo sapiens]	3	1	1	1	754	83.8	7.15	2.83	1	0	High	1
FALSE	Master Protein	P24557	Thromboxane-A synthase [OS=Homo sapiens]	4	1	1	1	533	60.5	7.62	2.83	1	0	High	1
FALSE	Master Protein	Q96EP5	DAZ-associated protein 1 [OS=Homo sapiens]	4	1	1	1	407	43.4	8.56	2.83	1	0	High	1
FALSE	Master Protein	P56385	ATP synthase subunit e, mitochondrial [OS=Homo sapiens]	14	1	1	1	69	7.9	9.35	2.83	1	0	High	1
FALSE	Master Protein	P98174	FYVE, RhoGEF and PH domain-containing protein 1 [OS=Homo sapiens]	3	1	1	1	961	106.5	6.58	2.82	1	0	High	1
FALSE	Master Protein	Q16774-1	guanylate kinase [OS=Homo sapiens]	9	1	1	1	197	21.7	6.55	2.82	1	0	High	1
FALSE	Master Protein	Q9HAW4	Claspin [OS=Homo sapiens]	1	1	1	1	1339	151	4.82	2.82	1	0	High	1
FALSE	Master Protein	Q9NSD7	Relaxin-3 receptor 1 [OS=Homo sapiens]	5	1	1	1	469	51.1	8.79	2.82	1	0	High	1
FALSE	Master Protein	O60825-1	6-phosphofructo-2-kinase/fructose-2,6-bisphosphatase 2 [OS=Homo sapiens]	4	1	1	1	505	58.4	8.38	2.82	1	0	High	1
FALSE	Master Protein	P0C0L4-1	Complement C4-A [OS=Homo sapiens]	1	1	1	1	1744	192.7	7.08	2.82	1	0	High	1
FALSE	Master Protein	Q709C8	Vacuolar protein sorting-associated protein 13C [OS=Homo sapiens]	1	1	1	1	3753	422.1	6.83	2.82	1	0	High	1
FALSE	Master Protein	O95834-3	Isoform 3 of Echinoderm microtubule-associated protein-like 2 [OS=Homo sapiens]	3	1	1	1	850	92	7.06	2.82	1	0	High	1
FALSE	Master Protein	Q16695	histone H3.1t [OS=Homo sapiens]	7	1	1	1	136	15.5	11.12	2.82	1	0	High	1
FALSE	Master Protein	Q5JU67-1	Cilia- and flagella-associated protein 157 [OS=Homo sapiens]	2	1	1	1	520	60.5	8.81	2.82	1	0	High	1
FALSE	Master Protein	Q8TAG9	Exocyst complex component 6 [OS=Homo sapiens]	3	1	1	1	804	93.7	6.2	2.81	1	0	High	1
FALSE	Master Protein	O43172-1	U4/U6 small nuclear ribonucleoprotein Prp4 [OS=Homo sapiens]	3	1	1	1	522	58.4	7.42	2.81	1	0	High	1
FALSE	Master Protein	Q8WX93-4	Isoform 4 of Palladin [OS=Homo sapiens]	4	1	1	1	672	73.3	7.69	2.81	1	0	High	1
FALSE	Master Protein	Q96K76	ubiquitin carboxyl-terminal hydrolase 47 [OS=Homo sapiens]	1	1	1	1	1375	157.2	5.08	2.81	1	0	High	1
FALSE	Master Protein	Q92908	Transcription factor GATA-6 [OS=Homo sapiens]	4	1	1	1	595	60	8.35	2.81	1	0	High	1
FALSE	Master Protein	Q9NP64	nucleolar protein of 40 kDa [OS=Homo sapiens]	6	1	1	1	241	27.6	9.7	2.81	1	0	High	1
FALSE	Master Protein	Q96QR8	Transcriptional activator protein Pur-beta [OS=Homo sapiens]	3	1	1	1	312	33.2	5.43	2.8	1	0	High	1
FALSE	Master Protein	Q9C0D4	zinc finger protein 518B [OS=Homo sapiens]	2	1	1	1	1074	119.5	9.45	2.8	1	0	High	1
FALSE	Master Protein	Q496M5-1	Inactive serine/threonine-protein kinase PLK5 [OS=Homo sapiens]	6	1	1	1	336	36.3	6.47	2.8	1	0	High	1
FALSE	Master Protein	P35573-1	glycogen debranching enzyme [OS=Homo sapiens]	2	1	1	1	1532	174.7	6.76	2.8	1	0	High	1
FALSE	Master Protein	Q8TF76-1	serine/threonine-protein kinase haspin [OS=Homo sapiens]	3	1	1	1	798	88.4	9.16	2.8	1	0	High	1
FALSE	Master Protein	Q9P270	SLAIN motif-containing protein 2 [OS=Homo sapiens]	2	1	1	1	581	62.5	9.45	2.8	1	0	High	1
FALSE	Master Protein	O75947-1	ATP synthase subunit d, mitochondrial [OS=Homo sapiens]	6	1	1	1	161	18.5	5.3	2.8	1	0	High	1
FALSE	Master Protein	P54725-1	UV excision repair protein RAD23 homolog A [OS=Homo sapiens]	5	1	1	1	363	39.6	4.58	2.8	1	0	High	1
FALSE	Master Protein	O60423-1	Isoform 2 of Phospholipid-transporting ATPase IK [OS=Homo sapiens]	2	1	1	1	1310	147.9	7.75	2.8	1	0	High	1
FALSE	Master Protein	O95684	FGFR1 oncogene partner [OS=Homo sapiens]	3	1	1	1	399	43	4.81	2.8	1	0	High	1
FALSE	Master Protein	P20585	DNA mismatch repair protein MSH3 [OS=Homo sapiens]	1	1	1	1	1137	127.3	8.02	2.8	1	0	High	1
FALSE	Master Protein	Q8IXV7	Kelch domain-containing protein 8B [OS=Homo sapiens]	6	1	1	1	354	37.7	8.27	2.79	1	0	High	1
FALSE	Master Protein	Q5HYN5	Cancer/testis antigen family 45 member A1 [OS=Homo sapiens]	9	1	1	1	189	21.3	9.83	2.79	1	0	High	1
FALSE	Master Protein	O15075-2	Isoform 1 of Serine/threonine-protein kinase DCLK1 [OS=Homo sapiens]	4	1	1	1	729	81	8.66	2.79	1	0	High	1
FALSE	Master Protein	Q9BYJ0	Fibroblast growth factor-binding protein 2 [OS=Homo sapiens]	9	1	1	1	223	24.6	8.87	2.79	1	0	High	1
FALSE	Master Protein	Q86W50-1	U6 small nuclear RNA (adenine-(43)-N(6))-methyltransferase [OS=Homo sapiens]	4	1	1	1	562	63.6	7.85	2.79	1	0	High	1
FALSE	Master Protein	Q9BVA0	Katanin p80 WD40 repeat-containing subunit B1 [OS=Homo sapiens]	2	1	1	1	655	72.3	7.56	2.79	1	0	High	1
FALSE	Master Protein	Q9P0B6	Coiled-coil domain-containing protein 167 [OS=Homo sapiens]	22	1	1	1	97	11.5	9.5	2.78	1	0	High	1
FALSE	Master Protein	P60660	Myosin light polypeptide 6 [OS=Homo sapiens]	11	1	1	1	151	16.9	4.65	2.78	1	0	High	1
FALSE	Master Protein	Q9Y2R0	Cytochrome c oxidase assembly factor 3 homolog, mitochondrial [OS=Homo sapiens]	9	1	1	1	106	11.7	9.6	2.78	1	0	High	1
FALSE	Master Protein	Q9NYT6	Zinc finger protein 226 [OS=Homo sapiens]	2	1	1	1	803	91.9	8.7	2.78	1	0	High	1
FALSE	Master Protein	O60393-1	Homeobox protein NOBOX [OS=Homo sapiens]	3	1	1	1	691	73.9	6.13	2.77	1	0	High	1
FALSE	Master Protein	Q495M3	proton-coupled amino acid transporter 2 [OS=Homo sapiens]	4	1	1	1	483	53.2	8.12	2.77	1	0	High	1
FALSE	Master Protein	Q8N4Y2-3	Isoform 3 of EF-hand calcium-binding domain-containing protein 4A [OS=Homo sapiens]	10	1	1	1	294	32.7	4.84	2.77	1	0	High	1
FALSE	Master Protein	Q14244	Ensconsin [OS=Homo sapiens]	3	1	1	1	749	84	9.61	2.77	1	0	High	1
FALSE	Master Protein	P08910	Monoacylglycerol lipase ABHD2 [OS=Homo sapiens]	4	1	1	1	425	48.3	6.7	2.77	1	0	High	1
FALSE	Master Protein	Q6P6C2-1	Isoform 1 of RNA demethylase ALKBH5 [OS=Homo sapiens]	2	1	1	1	467	52.2	8.51	2.77	1	0	High	1
FALSE	Master Protein	Q9Y2X9	Zinc finger protein 281 [OS=Homo sapiens]	1	1	1	1	895	96.9	8.48	2.77	1	0	High	1
FALSE	Master Protein	Q8N336	ELMO domain-containing protein 1 [OS=Homo sapiens]	5	1	1	1	334	39	8.51	2.77	1	0	High	1
FALSE	Master Protein	Q8IWA0	WD repeat-containing protein 75 [OS=Homo sapiens]	2	1	1	1	830	94.4	5.96	2.77	1	0	High	1
FALSE	Master Protein	Q96L93-1	Kinesin-like protein KIF16B [OS=Homo sapiens]	2	1	1	1	1317	151.9	6.16	2.77	1	0	High	1
FALSE	Master Protein	Q15572-1	TATA box-binding protein-associated factor RNA polymerase I subunit C [OS=Homo sapiens]	2	1	1	1	869	95.2	8.59	2.77	1	0	High	1
FALSE	Master Protein	Q8N5J2-1	Ubiquitin carboxyl-terminal hydrolase MINDY-1 [OS=Homo sapiens]	6	1	1	1	469	51.7	4.86	2.76	1	0	High	1
FALSE	Master Protein	P11388-1	DNA topoisomerase 2-alpha [OS=Homo sapiens]	1	1	1	1	1531	174.3	8.72	2.76	1	0	High	1
FALSE	Master Protein	P14373	Zinc finger protein RFP [OS=Homo sapiens]	2	1	1	1	513	58.5	6.21	2.76	1	0	High	1
FALSE	Master Protein	Q9H7S9	Zinc finger protein 703 [OS=Homo sapiens]	3	1	1	1	590	58.2	8.79	2.76	1	0	High	1
FALSE	Master Protein	Q9NVM9	integrator complex subunit 13 [OS=Homo sapiens]	3	1	1	1	706	80.2	6.7	2.76	1	0	High	1
FALSE	Master Protein	Q14973	Sodium/bile acid cotransporter [OS=Homo sapiens]	6	1	1	1	349	38.1	8.79	2.76	1	0	High	1
FALSE	Master Protein	P58005-4	Isoform 2 of Sestrin-3 [OS=Homo sapiens]	6	1	1	1	353	41.5	5.48	2.76	1	0	High	1
FALSE	Master Protein	Q8N9T8	Protein KRI1 homolog [OS=Homo sapiens]	2	1	1	1	703	82.5	5.14	2.76	1	0	High	1
FALSE	Master Protein	Q9Y3B4	Splicing factor 3B subunit 6 [OS=Homo sapiens]	10	1	1	1	125	14.6	9.38	2.76	1	0	High	1
FALSE	Master Protein	Q2TBC4-1	Prickle-like protein 4 [OS=Homo sapiens]	8	1	1	1	344	37.5	5.67	2.76	1	0	High	1
FALSE	Master Protein	Q05BV3-1	Echinoderm microtubule-associated protein-like 5 [OS=Homo sapiens]	1	1	1	1	1969	219.3	7.74	2.75	1	0	High	1
FALSE	Master Protein	Q9Y5K6	CD2-associated protein [OS=Homo sapiens]	2	1	1	1	639	71.4	6.4	2.75	1	0	High	1
FALSE	Master Protein	P42677	40S ribosomal protein S27 [OS=Homo sapiens]	13	1	1	1	84	9.5	9.45	2.75	1	0	High	1
FALSE	Master Protein	Q99496	E3 ubiquitin-protein ligase RING2 [OS=Homo sapiens]	5	1	1	1	336	37.6	6.84	2.75	1	0	High	1
FALSE	Master Protein	O95625	Zinc finger and BTB domain-containing protein 11 [OS=Homo sapiens]	2	1	1	1	1053	119.3	8.66	2.75	1	0	High	1
FALSE	Master Protein	Q8IUI8	Cytokine receptor-like factor 3 [OS=Homo sapiens]	4	1	1	1	442	49.7	5.14	2.75	1	0	High	1
FALSE	Master Protein	Q5U623	Activating transcription factor 7-interacting protein 2 [OS=Homo sapiens]	2	1	1	1	682	75.7	7.75	2.75	1	0	High	1
FALSE	Master Protein	P25391	Laminin subunit alpha-1 [OS=Homo sapiens]	1	1	1	1	3075	336.9	6.35	2.75	1	0	High	1
FALSE	Master Protein	Q9BYV9	Transcription regulator protein BACH2 [OS=Homo sapiens]	3	1	1	1	841	92.5	5.1	2.75	1	0	High	1
FALSE	Master Protein	O60244	Mediator of RNA polymerase II transcription subunit 14 [OS=Homo sapiens]	1	1	1	1	1454	160.5	8.73	2.74	1	0	High	1
FALSE	Master Protein	O60500	Nephrin [OS=Homo sapiens]	2	1	1	1	1241	134.7	5.64	2.74	1	0	High	1
FALSE	Master Protein	O95727-1	Cytotoxic and regulatory T-cell molecule [OS=Homo sapiens]	5	1	1	1	393	44.6	6.84	2.74	1	0	High	1
FALSE	Master Protein	P24666-1	Low molecular weight phosphotyrosine protein phosphatase [OS=Homo sapiens]	7	1	1	1	158	18	6.74	2.74	1	0	High	1
FALSE	Master Protein	Q9Y399	28S ribosomal protein S2, mitochondrial [OS=Homo sapiens]	4	1	1	1	296	33.2	9.26	2.74	1	0	High	1
FALSE	Master Protein	P61604	10 kDa heat shock protein, mitochondrial [OS=Homo sapiens]	10	1	1	1	102	10.9	8.92	2.74	1	0	High	1
FALSE	Master Protein	Q96N96-1	Spermatogenesis-associated protein 13 [OS=Homo sapiens]	3	1	1	1	652	74.8	7.33	2.74	1	0	High	1
FALSE	Master Protein	Q9Y4P3	Transducin beta-like protein 2 [OS=Homo sapiens]	3	1	1	1	447	49.8	9.44	2.74	1	0	High	1
FALSE	Master Protein	Q04323-1	UBX domain-containing protein 1 [OS=Homo sapiens]	10	1	1	1	297	33.3	5.25	2.74	1	0	High	1
FALSE	Master Protein	Q13404	Ubiquitin-conjugating enzyme E2 variant 1 [OS=Homo sapiens]	7	1	1	1	147	16.5	7.93	2.73	1	0	High	1
FALSE	Master Protein	Q9Y6D9	mitotic spindle assembly checkpoint protein MAD1 [OS=Homo sapiens]	3	1	2	1	718	83	5.92	2.73	1	0	High	1
FALSE	Master Protein	Q9Y228-1	TRAF3-interacting JNK-activating modulator [OS=Homo sapiens]	3	1	1	1	551	63.6	8.51	2.73	1	0	High	1
FALSE	Master Protein	P00747	Plasminogen [OS=Homo sapiens]	3	1	1	1	810	90.5	7.24	2.73	1	0	High	1
FALSE	Master Protein	Q13526	peptidyl-prolyl cis-trans isomerase NIMA-interacting 1 [OS=Homo sapiens]	12	1	1	1	163	18.2	8.82	2.73	1	0	High	1
FALSE	Master Protein	P35680-3	Isoform C of Hepatocyte nuclear factor 1-beta [OS=Homo sapiens]	6	1	1	1	399	44.7	8.73	2.73	1	0	High	1
FALSE	Master Protein	O15511-1	Actin-related protein 2/3 complex subunit 5 [OS=Homo sapiens]	8	1	1	1	151	16.3	5.67	2.73	1	0	High	1
FALSE	Master Protein	Q8WUM4	Programmed cell death 6-interacting protein [OS=Homo sapiens]	1	1	1	1	868	96	6.52	2.73	1	0	High	1
FALSE	Master Protein	Q15057	Arf-GAP with coiled-coil, ANK repeat and PH domain-containing protein 2 [OS=Homo sapiens]	2	1	1	1	778	88	6.8	2.72	1	0	High	1
FALSE	Master Protein	P31939	bifunctional purine biosynthesis protein purH [OS=Homo sapiens]	3	1	1	1	592	64.6	6.71	2.72	1	0	High	1
FALSE	Master Protein	Q9Y4F9	RHO family-interacting cell polarization regulator 2 [OS=Homo sapiens]	2	1	1	1	1068	118.4	5.41	2.72	1	0	High	1
FALSE	Master Protein	Q86VF2-5	Isoform 5 of Immunoglobulin-like and fibronectin type III domain-containing protein 1 [OS=Homo sapiens]	1	1	1	1	3708	383.6	5.99	2.72	1	0	High	1
FALSE	Master Protein	Q8WZ55	Barttin [OS=Homo sapiens]	8	1	1	1	320	35.2	4.37	2.72	1	0	High	1
FALSE	Master Protein	Q9Y4D8-1	Probable E3 ubiquitin-protein ligase HECTD4 [OS=Homo sapiens]	0	1	1	1	3996	439.1	6.19	2.72	1	0	High	1
FALSE	Master Protein	Q9HB71	Calcyclin-binding protein [OS=Homo sapiens]	4	1	1	1	228	26.2	8.25	2.72	1	0	High	1
FALSE	Master Protein	Q8NB49-1	Phospholipid-transporting ATPase IG [OS=Homo sapiens]	2	1	1	1	1132	129.4	6.67	2.72	1	0	High	1
FALSE	Master Protein	P42684	Abelson tyrosine-protein kinase 2 [OS=Homo sapiens]	2	1	1	1	1182	128.3	8.07	2.72	1	0	High	1
FALSE	Master Protein	Q6IN85	Serine/threonine-protein phosphatase 4 regulatory subunit 3A [OS=Homo sapiens]	3	1	1	1	833	95.3	4.94	2.72	1	0	High	1
FALSE	Master Protein	Q96NN9-1	Apoptosis-inducing factor 3 [OS=Homo sapiens]	4	1	1	1	605	66.7	9.07	2.72	1	0	High	1
FALSE	Master Protein	O60573	eukaryotic translation initiation factor 4E type 2 [OS=Homo sapiens]	9	1	1	1	245	28.3	8.88	2.72	1	0	High	1
FALSE	Master Protein	Q53GS7-1	Nucleoporin GLE1 [OS=Homo sapiens]	3	1	1	1	698	79.8	7.43	2.71	1	0	High	1
FALSE	Master Protein	Q9BTZ2-8	Isoform 8 of Dehydrogenase/reductase SDR family member 4 [OS=Homo sapiens]	7	1	1	1	226	23.9	8.72	2.71	1	0	High	1
FALSE	Master Protein	P63279	SUMO-conjugating enzyme ubc9 [OS=Homo sapiens]	8	1	1	1	158	18	8.66	2.71	1	0	High	1
FALSE	Master Protein	Q8WXH0-1	Nesprin-2 [OS=Homo sapiens]	0	1	1	1	6885	795.9	5.36	2.71	1	0	High	1
FALSE	Master Protein	Q9Y2N7	Hypoxia-inducible factor 3-alpha [OS=Homo sapiens]	4	1	1	1	669	72.4	6.02	2.71	1	0	High	1
FALSE	Master Protein	A8MTZ0-1	BBSome-interacting protein 1 [OS=Homo sapiens]	20	1	1	1	92	10.5	9.38	2.71	1	0	High	1
FALSE	Master Protein	O43822	Protein C21orf2 [OS=Homo sapiens]	5	1	1	1	256	28.3	7.34	2.71	1	0	High	1
FALSE	Master Protein	P11177	Pyruvate dehydrogenase E1 component subunit beta, mitochondrial [OS=Homo sapiens]	3	1	1	1	359	39.2	6.65	2.71	1	0	High	1
FALSE	Master Protein	Q9NYV4-1	Cyclin-dependent kinase 12 [OS=Homo sapiens]	1	1	1	1	1490	164.1	9.44	2.7	1	0	High	1
FALSE	Master Protein	Q9Y5T5-1	ubiquitin carboxyl-terminal hydrolase 16 [OS=Homo sapiens]	3	1	1	1	823	93.5	6.93	2.7	1	0	High	1
FALSE	Master Protein	Q8TC99	Fibronectin type III domain-containing protein 8 [OS=Homo sapiens]	7	1	1	1	324	35.9	5.08	2.7	1	0	High	1
FALSE	Master Protein	Q96C57	Uncharacterized protein C12orf43 [OS=Homo sapiens]	9	1	1	1	262	28.2	9.42	2.7	1	0	High	1
FALSE	Master Protein	Q6UX41	Butyrophilin-like protein 8 [OS=Homo sapiens]	5	1	1	1	500	56.7	8.12	2.7	1	0	High	1
FALSE	Master Protein	P33316-3	Deoxyuridine 5'-triphosphate nucleotidohydrolase, mitochondrial [OS=Homo sapiens]	6	1	1	1	252	26.5	9.36	2.7	1	0	High	1
FALSE	Master Protein	Q96I59-2	Isoform 2 of Probable asparagine--tRNA ligase, mitochondrial [OS=Homo sapiens]	10	1	1	1	250	28.8	5.76	2.7	1	0	High	1
FALSE	Master Protein	Q92618	Zinc finger protein 516 [OS=Homo sapiens]	2	1	1	1	1163	124.2	8.72	2.7	1	0	High	1
FALSE	Master Protein	Q9UMX9	Membrane-associated transporter protein [OS=Homo sapiens]	5	1	1	1	530	58.2	7.44	2.7	1	0	High	1
FALSE	Master Protein	Q9UNL2	Translocon-associated protein subunit gamma [OS=Homo sapiens]	4	1	1	1	185	21.1	9.61	2.7	1	0	High	1
FALSE	Master Protein	P58215-2	Isoform 2 of Lysyl oxidase homolog 3 [OS=Homo sapiens]	6	1	1	1	392	44	6.4	2.7	1	0	High	1
FALSE	Master Protein	Q13477	Mucosal addressin cell adhesion molecule 1 [OS=Homo sapiens]	6	1	1	1	382	40.1	5.12	2.7	1	0	High	1
FALSE	Master Protein	P48556	26S proteasome non-ATPase regulatory subunit 8 [OS=Homo sapiens]	3	1	1	1	350	39.6	9.7	2.7	1	0	High	1
FALSE	Master Protein	P35916-1	Isoform 2 of Vascular endothelial growth factor receptor 3 [OS=Homo sapiens]	2	1	1	1	1298	145.5	6.29	2.69	1	0	High	1
FALSE	Master Protein	P41145	Kappa-type opioid receptor [OS=Homo sapiens]	3	1	1	1	380	42.6	7.72	2.69	1	0	High	1
FALSE	Master Protein	Q7Z4L5	Tetratricopeptide repeat protein 21B [OS=Homo sapiens]	1	1	1	1	1316	150.8	6.96	2.69	1	0	High	1
FALSE	Master Protein	Q86SX6	Glutaredoxin-related protein 5, mitochondrial [OS=Homo sapiens]	21	1	1	1	157	16.6	6.79	2.69	1	0	High	1
FALSE	Master Protein	Q8N9V7	Testis- and ovary-specific PAZ domain-containing protein 1 [OS=Homo sapiens]	1	1	1	1	1692	190.8	7.87	2.69	1	0	High	1
FALSE	Master Protein	Q15021	condensin complex subunit 1 [OS=Homo sapiens]	1	1	1	1	1401	157.1	6.61	2.69	1	0	High	1
FALSE	Master Protein	Q8IZU2-1	WD repeat-containing protein 17 [OS=Homo sapiens]	2	1	1	1	1322	147.6	6.46	2.69	1	0	High	1
FALSE	Master Protein	Q8N9Q2	protein SREK1IP1 [OS=Homo sapiens]	8	1	1	1	155	18.2	9.85	2.69	1	0	High	1
FALSE	Master Protein	O75145-1	Liprin-alpha-3 [OS=Homo sapiens]	2	1	1	1	1194	133.4	5.68	2.69	1	0	High	1
FALSE	Master Protein	P62861	40S ribosomal protein S30 [OS=Homo sapiens]	17	1	1	1	59	6.6	12.15	2.69	1	0	High	1
FALSE	Master Protein	Q96DZ5	CAP-Gly domain-containing linker protein 3 [OS=Homo sapiens]	2	1	1	1	547	59.5	7.8	2.69	1	0	High	1
FALSE	Master Protein	Q9H8V3	Protein ECT2 [OS=Homo sapiens]	1	1	1	1	914	103.4	7.71	2.69	1	0	High	1
FALSE	Master Protein	Q6UXR4	Putative serpin A13 [OS=Homo sapiens]	8	1	1	1	307	34.8	6.4	2.69	1	0	High	1
FALSE	Master Protein	Q8WY36	HMG box transcription factor BBX [OS=Homo sapiens]	2	1	1	1	941	105.1	8.79	2.68	1	0	High	1
FALSE	Master Protein	A8K855-1	EF-hand calcium-binding domain-containing protein 7 [OS=Homo sapiens]	3	1	1	1	629	71.9	6.38	2.68	1	0	High	1
FALSE	Master Protein	P20815	cytochrome P450 3A5 [OS=Homo sapiens]	4	1	1	1	502	57.1	8.75	2.68	1	0	High	1
FALSE	Master Protein	Q9ULW8	Protein-arginine deiminase type-3 [OS=Homo sapiens]	3	1	1	1	664	74.7	5.54	2.68	1	0	High	1
FALSE	Master Protein	P85037-1	Forkhead box protein K1 [OS=Homo sapiens]	2	1	1	1	733	75.4	9.32	2.68	1	0	High	1
FALSE	Master Protein	Q7L5N7	Lysophosphatidylcholine acyltransferase 2 [OS=Homo sapiens]	4	1	1	1	544	60.2	6.55	2.68	1	0	High	1
FALSE	Master Protein	Q5FWF5-1	N-acetyltransferase ESCO1 [OS=Homo sapiens]	1	1	1	1	840	94.9	9.16	2.68	1	0	High	1
FALSE	Master Protein	Q96IZ0	PRKC apoptosis WT1 regulator protein [OS=Homo sapiens]	4	1	1	1	340	36.5	5.41	2.68	1	0	High	1
FALSE	Master Protein	Q86YD3-4	Isoform 4 of Transmembrane protein 25 [OS=Homo sapiens]	7	1	1	1	351	37.6	7.88	2.68	1	0	High	1
FALSE	Master Protein	Q86Y22-2	Isoform 2 of Collagen alpha-1(XXIII) chain [OS=Homo sapiens]	7	1	1	1	309	30.7	9.42	2.68	1	0	High	1
FALSE	Master Protein	Q15051-1	IQ calmodulin-binding motif-containing protein 1 [OS=Homo sapiens]	2	1	1	1	598	68.9	9.1	2.67	1	0	High	1
FALSE	Master Protein	Q9UNF1	Melanoma-associated antigen D2 [OS=Homo sapiens]	4	1	1	1	606	64.9	9.32	2.67	1	0	High	1
FALSE	Master Protein	P48029-2	Isoform 2 of Sodium- and chloride-dependent creatine transporter 1 [OS=Homo sapiens]	2	1	1	1	732	80.1	8.09	2.67	1	0	High	1
FALSE	Master Protein	O60503	Adenylate cyclase type 9 [OS=Homo sapiens]	1	1	1	1	1353	150.6	7.34	2.67	1	0	High	1
FALSE	Master Protein	Q96JC1-1	Vam6/Vps39-like protein [OS=Homo sapiens]	3	1	1	1	886	101.7	6.99	2.67	1	0	High	1
FALSE	Master Protein	Q9Y237	Peptidyl-prolyl cis-trans isomerase NIMA-interacting 4 [OS=Homo sapiens]	9	1	1	1	131	13.8	9.77	2.67	1	0	High	1
FALSE	Master Protein	Q8N264-3	Isoform 3 of Rho GTPase-activating protein 24 [OS=Homo sapiens]	4	1	1	1	653	73.2	6.81	2.67	1	0	High	1
FALSE	Master Protein	Q96T17-1	MAP7 domain-containing protein 2 [OS=Homo sapiens]	1	1	1	1	732	81.9	8.84	2.67	1	0	High	1
FALSE	Master Protein	O94776	Metastasis-associated protein MTA2 [OS=Homo sapiens]	1	1	1	1	668	75	9.66	2.67	1	0	High	1
FALSE	Master Protein	P05937	Calbindin [OS=Homo sapiens]	9	1	1	1	261	30	4.83	2.67	1	0	High	1
FALSE	Master Protein	P57081-1	tRNA (guanine-N(7)-)-methyltransferase non-catalytic subunit WDR4 [OS=Homo sapiens]	6	1	1	1	412	45.5	7.11	2.67	1	0	High	1
FALSE	Master Protein	P31153	S-adenosylmethionine synthase isoform type-2 [OS=Homo sapiens]	4	1	1	1	395	43.6	6.48	2.67	1	0	High	1
FALSE	Master Protein	Q9UJM3	ERBB receptor feedback inhibitor 1 [OS=Homo sapiens]	3	1	1	1	462	50.5	8.1	2.67	1	0	High	1
FALSE	Master Protein	Q9Y2Q9	28S ribosomal protein S28, mitochondrial [OS=Homo sapiens]	5	1	1	1	187	20.8	9.1	2.67	1	0	High	1
FALSE	Master Protein	Q70CQ2	Ubiquitin carboxyl-terminal hydrolase 34 [OS=Homo sapiens]	1	1	1	1	3546	404	5.82	2.67	1	0	High	1
FALSE	Master Protein	Q9UGR2	Zinc finger CCCH domain-containing protein 7B [OS=Homo sapiens]	1	1	1	1	993	111.5	7.17	2.67	1	0	High	1
FALSE	Master Protein	Q96Q40-1	Cyclin-dependent kinase 15 [OS=Homo sapiens]	5	1	1	1	435	49	7.14	2.66	1	0	High	1
FALSE	Master Protein	Q15046	Lysine--tRNA ligase [OS=Homo sapiens]	4	1	1	1	597	68	6.35	2.66	1	0	High	1
FALSE	Master Protein	P23469	Receptor-type tyrosine-protein phosphatase epsilon [OS=Homo sapiens]	4	1	1	1	700	80.6	7.02	2.66	1	0	High	1
FALSE	Master Protein	Q96SF2	T-complex protein 1 subunit theta-like 2 [OS=Homo sapiens]	4	1	1	1	557	59.4	5.72	2.66	1	0	High	1
FALSE	Master Protein	Q6PGN9-1	Proline/serine-rich coiled-coil protein 1 [OS=Homo sapiens]	6	1	1	1	363	38.8	11.21	2.66	1	0	High	1
FALSE	Master Protein	P78364	polyhomeotic-like protein 1 [OS=Homo sapiens]	2	1	1	1	1004	105.5	9.03	2.66	1	0	High	1
FALSE	Master Protein	O60832-1	H/ACA ribonucleoprotein complex subunit 4 [OS=Homo sapiens]	4	1	1	1	514	57.6	9.42	2.66	1	0	High	1
FALSE	Master Protein	Q9UHX1-1	poly(U)-binding-splicing factor PUF60 [OS=Homo sapiens]	1	1	1	1	559	59.8	5.29	2.66	1	0	High	1
FALSE	Master Protein	Q6IQ55	tau-tubulin kinase 2 [OS=Homo sapiens]	2	1	1	1	1244	137.3	7.01	2.66	1	0	High	1
FALSE	Master Protein	Q13145	BMP and activin membrane-bound inhibitor homolog [OS=Homo sapiens]	6	1	1	1	260	29.1	7.75	2.66	1	0	High	1
FALSE	Master Protein	Q9UBC7	Galanin-like peptide [OS=Homo sapiens]	22	1	1	1	116	12.5	6.29	2.66	1	0	High	1
FALSE	Master Protein	Q6NW34	Nucleolus and neural progenitor protein [OS=Homo sapiens]	3	1	1	1	567	64.5	9.74	2.66	1	0	High	1
FALSE	Master Protein	O00422	Histone deacetylase complex subunit SAP18 [OS=Homo sapiens]	6	1	1	1	153	17.6	9.35	2.66	1	0	High	1
FALSE	Master Protein	Q68CZ6	HAUS augmin-like complex subunit 3 [OS=Homo sapiens]	2	1	1	1	603	69.6	5.55	2.66	1	0	High	1
FALSE	Master Protein	O43781-1	dual specificity tyrosine-phosphorylation-regulated kinase 3 [OS=Homo sapiens]	4	1	1	1	588	65.7	9.32	2.66	1	0	High	1
FALSE	Master Protein	Q9UHL9	General transcription factor II-I repeat domain-containing protein 1 [OS=Homo sapiens]	1	1	1	1	959	106	6.87	2.66	1	0	High	1
FALSE	Master Protein	P0CG12	Chromosome transmission fidelity protein 8 homolog isoform 2 [OS=Homo sapiens]	2	1	1	1	524	51.4	12.41	2.66	1	0	High	1
FALSE	Master Protein	Q8IWI9-1	MAX gene-associated protein [OS=Homo sapiens]	1	1	1	1	3026	331.6	6.79	2.66	1	0	High	1
FALSE	Master Protein	Q5T0N1	Cilia- and flagella-associated protein 70 [OS=Homo sapiens]	2	1	1	1	1121	125.6	5.81	2.66	1	0	High	1
FALSE	Master Protein	Q96JP2	Unconventional myosin-XVB [OS=Homo sapiens]	2	1	1	1	1530	167	8.41	2.65	1	0	High	1
FALSE	Master Protein	P23470	Receptor-type tyrosine-protein phosphatase gamma [OS=Homo sapiens]	2	1	1	1	1445	161.9	6.42	2.65	1	0	High	1
FALSE	Master Protein	Q96K37-1	Solute carrier family 35 member E1 [OS=Homo sapiens]	7	1	1	1	410	44.7	9.79	2.65	1	0	High	1
FALSE	Master Protein	Q02410	amyloid-beta A4 precursor protein-binding family A member 1 [OS=Homo sapiens]	3	1	1	1	837	92.8	4.93	2.65	1	0	High	1
FALSE	Master Protein	Q8WXI7	Mucin-16 [OS=Homo sapiens]	0	1	1	1	14507	1518.2	5.26	2.65	1	0	High	1
FALSE	Master Protein	P04035-1	3-hydroxy-3-methylglutaryl-coenzyme a reductase [OS=Homo sapiens]	3	1	1	1	888	97.4	6.74	2.65	1	0	High	1
FALSE	Master Protein	Q9H239	Matrix metalloproteinase-28 [OS=Homo sapiens]	5	1	1	1	520	58.9	9.67	2.65	1	0	High	1
FALSE	Master Protein	P61619	Protein transport protein Sec61 subunit alpha isoform 1 [OS=Homo sapiens]	2	1	1	1	476	52.2	8.06	2.65	1	0	High	1
FALSE	Master Protein	P04632	Calpain small subunit 1 [OS=Homo sapiens]	6	1	1	1	268	28.3	5.2	2.65	1	0	High	1
FALSE	Master Protein	Q7Z333	Probable helicase senataxin [OS=Homo sapiens]	1	1	1	1	2677	302.7	7.17	2.65	1	0	High	1
FALSE	Master Protein	Q8IVF4-1	Dynein heavy chain 10, axonemal [OS=Homo sapiens]	0	1	1	1	4471	514.5	5.88	2.65	1	0	High	1
FALSE	Master Protein	Q9HC44	Vasculin-like protein 1 [OS=Homo sapiens]	6	1	1	1	474	52.3	6.84	2.65	1	0	High	1
FALSE	Master Protein	Q9Y2K3	Myosin-15 [OS=Homo sapiens]	1	1	1	1	1946	224.5	5.85	2.64	1	0	High	1
FALSE	Master Protein	Q13322-1	Growth factor receptor-bound protein 10 [OS=Homo sapiens]	4	1	1	1	594	67.2	7.87	2.64	1	0	High	1
FALSE	Master Protein	Q8N201	integrator complex subunit 1 [OS=Homo sapiens]	1	1	1	1	2190	244.1	6.13	2.64	1	0	High	1
FALSE	Master Protein	Q7Z2Y8	Interferon-induced very large GTPase 1 [OS=Homo sapiens]	1	1	1	1	2422	278.9	6.55	2.64	1	0	High	1
FALSE	Master Protein	Q99698-1	Lysosomal-trafficking regulator [OS=Homo sapiens]	1	1	1	1	3801	428.9	6.61	2.64	1	0	High	1
FALSE	Master Protein	Q96BP2	Coiled-coil-helix-coiled-coil-helix domain-containing protein 1 [OS=Homo sapiens]	9	1	1	1	118	13.5	10.21	2.64	1	0	High	1
FALSE	Master Protein	Q8WWZ7-1	ATP-binding cassette sub-family A member 5 [OS=Homo sapiens]	1	1	1	1	1642	186.4	6.95	2.64	1	0	High	1
FALSE	Master Protein	Q16828-1	Dual specificity protein phosphatase 6 [OS=Homo sapiens]	4	1	1	1	381	42.3	4.88	2.64	1	0	High	1
FALSE	Master Protein	P25786-1	Proteasome subunit alpha type-1 [OS=Homo sapiens]	5	1	1	1	263	29.5	6.61	2.64	1	0	High	1
FALSE	Master Protein	Q9NY47	Voltage-dependent calcium channel subunit alpha-2/delta-2 [OS=Homo sapiens]	2	1	1	1	1150	129.7	5.8	2.64	1	0	High	1
FALSE	Master Protein	Q96FG2-1	ELMO domain-containing protein 3 [OS=Homo sapiens]	5	1	1	1	381	43	8	2.64	1	0	High	1
FALSE	Master Protein	Q6ZT07	TBC1 domain family member 9 [OS=Homo sapiens]	2	1	1	1	1266	143.1	5.31	2.64	1	0	High	1
FALSE	Master Protein	Q14032	Bile acid-CoA:amino acid N-acyltransferase [OS=Homo sapiens]	5	1	1	1	418	46.3	6.99	2.64	1	0	High	1
FALSE	Master Protein	Q9UC06	Zinc finger protein 70 [OS=Homo sapiens]	4	1	1	1	446	50.8	8.31	2.64	1	0	High	1
FALSE	Master Protein	Q8TCU4-1	Alstrom syndrome protein 1 [OS=Homo sapiens]	1	1	1	1	4167	460.7	6.28	2.64	1	0	High	1
FALSE	Master Protein	P52564-1	Dual specificity mitogen-activated protein kinase kinase 6 [OS=Homo sapiens]	7	1	1	1	334	37.5	7.39	2.64	1	0	High	1
FALSE	Master Protein	O43301	Heat shock 70 kDa protein 12A [OS=Homo sapiens]	3	1	1	1	675	74.9	6.77	2.64	1	0	High	1
FALSE	Master Protein	P35520-1	Cystathionine beta-synthase [OS=Homo sapiens]	3	1	1	1	551	60.5	6.65	2.64	1	0	High	1
FALSE	Master Protein	P42229	Signal transducer and activator of transcription 5A [OS=Homo sapiens]	3	1	1	1	794	90.6	6.39	2.63	1	0	High	1
FALSE	Master Protein	Q05209-1	Tyrosine-protein phosphatase non-receptor type 12 [OS=Homo sapiens]	3	1	1	1	780	88.1	5.62	2.63	1	0	High	1
FALSE	Master Protein	Q8IXR5-1	Protein FAM178B [OS=Homo sapiens]	3	1	1	1	827	93.5	6.42	2.63	1	0	High	1
FALSE	Master Protein	Q9HC35	Echinoderm microtubule-associated protein-like 4 [OS=Homo sapiens]	1	1	1	1	981	108.8	6.4	2.63	1	0	High	1
FALSE	Master Protein	P55268	laminin subunit beta-2 [OS=Homo sapiens]	1	1	1	1	1798	195.9	6.52	2.63	1	0	High	1
FALSE	Master Protein	Q86YA3-1	Protein ZGRF1 [OS=Homo sapiens]	1	1	1	1	2104	236.5	6.16	2.63	1	0	High	1
FALSE	Master Protein	P04114	apolipoprotein B-100 [OS=Homo sapiens]	1	1	1	1	4563	515.3	7.05	2.63	1	0	High	1
FALSE	Master Protein	A6NCN8	Uncharacterized protein ENSP00000372125 [OS=Homo sapiens]	6	1	1	1	305	35.3	10.15	2.63	1	0	High	1
FALSE	Master Protein	Q8IVS2	Malonyl-CoA-acyl carrier protein transacylase, mitochondrial [OS=Homo sapiens]	3	1	1	1	390	42.9	8.72	2.63	1	0	High	1
FALSE	Master Protein	O43526-1	Potassium voltage-gated channel subfamily KQT member 2 [OS=Homo sapiens]	2	1	1	1	872	95.8	9.23	2.63	1	0	High	1
FALSE	Master Protein	P49589-1	Cysteine--tRNA ligase, cytoplasmic [OS=Homo sapiens]	3	1	1	1	748	85.4	6.76	2.63	1	0	High	1
FALSE	Master Protein	Q9NRM7	Serine/threonine-protein kinase LATS2 [OS=Homo sapiens]	2	1	1	1	1088	120.1	8.21	2.63	1	0	High	1
FALSE	Master Protein	Q8N350	Voltage-dependent calcium channel beta subunit-associated regulatory protein [OS=Homo sapiens]	4	1	1	1	705	73.9	6.4	2.63	1	0	High	1
FALSE	Master Protein	Q5SQN1-1	Synaptosomal-associated protein 47 [OS=Homo sapiens]	4	1	1	1	464	52.5	8.69	2.63	1	0	High	1
FALSE	Master Protein	Q9NQX3	Gephyrin [OS=Homo sapiens]	2	1	1	1	736	79.7	5.43	2.63	1	0	High	1
FALSE	Master Protein	Q9NQS7	Inner centromere protein [OS=Homo sapiens]	2	1	2	1	918	105.4	9.44	2.63	1	0	High	1
FALSE	Master Protein	Q13268	dehydrogenase/reductase SDR family member 2, mitochondrial [OS=Homo sapiens]	4	1	1	1	280	29.9	9.01	2.62	1	0	High	1
FALSE	Master Protein	P42695	condensin-2 complex subunit D3 [OS=Homo sapiens]	1	1	1	1	1498	168.8	7.5	2.62	1	0	High	1
FALSE	Master Protein	Q9UKN1	Mucin-12 [OS=Homo sapiens]	0	1	1	1	5478	557.8	5.55	2.62	1	0	High	1
FALSE	Master Protein	A4D1E9-1	GTP-binding protein 10 [OS=Homo sapiens]	7	1	1	1	387	42.9	9.03	2.62	1	0	High	1
FALSE	Master Protein	Q6P1L8	39S ribosomal protein L14, mitochondrial [OS=Homo sapiens]	7	1	1	1	145	15.9	10.24	2.62	1	0	High	1
FALSE	Master Protein	Q9NYX4	neuron-specific vesicular protein calcyon [OS=Homo sapiens]	8	1	1	1	217	23.4	6.9	2.62	1	0	High	1
FALSE	Master Protein	P23763-3	Isoform 2 of Vesicle-associated membrane protein 1 [OS=Homo sapiens]	19	1	1	1	117	12.8	8.47	2.62	1	0	High	1
FALSE	Master Protein	Q96JG9	Zinc finger protein 469 [OS=Homo sapiens]	1	1	1	1	3925	409.9	7.72	2.62	1	0	High	1
FALSE	Master Protein	Q7Z5M5	transmembrane channel-like protein 3 [OS=Homo sapiens]	1	1	1	1	1100	125.6	9.19	2.62	1	0	High	1
FALSE	Master Protein	Q53EL6-1	Programmed cell death protein 4 [OS=Homo sapiens]	4	1	1	1	469	51.7	5.21	2.62	1	0	High	1
FALSE	Master Protein	P24593	Insulin-like growth factor-binding protein 5 [OS=Homo sapiens]	7	1	1	1	272	30.6	8.21	2.62	1	0	High	1
FALSE	Master Protein	Q8TF21	Ankyrin repeat domain-containing protein 24 [OS=Homo sapiens]	2	1	1	1	1146	124.1	5.01	2.62	1	0	High	1
FALSE	Master Protein	P60981-1	Destrin [OS=Homo sapiens]	7	1	1	1	165	18.5	7.85	2.62	1	0	High	1
FALSE	Master Protein	Q6NWY9	pre-mRNA-processing factor 40 homolog B [OS=Homo sapiens]	2	1	1	1	871	99.3	6.83	2.61	1	0	High	1
FALSE	Master Protein	O43491-1	band 4.1-like protein 2 [OS=Homo sapiens]	2	1	1	1	1005	112.5	5.44	2.61	1	0	High	1
FALSE	Master Protein	Q9BRX2	Protein pelota homolog [OS=Homo sapiens]	3	1	1	1	385	43.3	6.34	2.61	1	0	High	1
FALSE	Master Protein	Q9NVL8	Uncharacterized protein C14orf105 [OS=Homo sapiens]	3	1	1	1	296	34.7	9.28	2.61	1	0	High	1
FALSE	Master Protein	P35443	Thrombospondin-4 [OS=Homo sapiens]	3	1	1	1	961	105.8	4.68	2.61	1	0	High	1
FALSE	Master Protein	Q38SD2	Leucine-rich repeat serine/threonine-protein kinase 1 [OS=Homo sapiens]	1	1	1	1	2015	225.2	6.68	2.61	1	0	High	1
FALSE	Master Protein	Q13206	probable ATP-dependent RNA helicase DDX10 [OS=Homo sapiens]	2	1	1	1	875	100.8	8.63	2.61	1	0	High	1
FALSE	Master Protein	Q8N0X2	Sperm-associated antigen 16 protein [OS=Homo sapiens]	4	1	1	1	631	70.8	6.33	2.61	1	0	High	1
FALSE	Master Protein	Q9NTI5	Sister chromatid cohesion protein PDS5 homolog B [OS=Homo sapiens]	1	1	1	1	1447	164.6	8.47	2.61	1	0	High	1
FALSE	Master Protein	Q13410	Butyrophilin subfamily 1 member A1 [OS=Homo sapiens]	4	1	1	1	526	58.9	5.54	2.61	1	0	High	1
FALSE	Master Protein	Q92844	TRAF family member-associated NF-kappa-B activator [OS=Homo sapiens]	4	1	1	1	425	47.8	5.68	2.61	1	0	High	1
FALSE	Master Protein	Q8N568	Serine/threonine-protein kinase DCLK2 [OS=Homo sapiens]	2	1	1	1	766	83.6	8.34	2.61	1	0	High	1
FALSE	Master Protein	Q86VE3	Spermidine/spermine N(1)-acetyltransferase-like protein 1 [OS=Homo sapiens]	5	1	1	1	508	55.8	5.31	2.6	1	0	High	1
FALSE	Master Protein	P98198-1	Phospholipid-transporting ATPase ID [OS=Homo sapiens]	2	1	1	1	1209	137.4	7.01	2.6	1	0	High	1
FALSE	Master Protein	Q96DF8	Protein DGCR14 [OS=Homo sapiens]	2	1	1	1	476	52.5	7.56	2.6	1	0	High	1
FALSE	Master Protein	Q8NCC3	Group XV phospholipase A2 [OS=Homo sapiens]	6	1	1	1	412	46.6	6.73	2.6	1	0	High	1
FALSE	Master Protein	Q6ZNE5	Beclin 1-associated autophagy-related key regulator [OS=Homo sapiens]	5	1	1	1	492	55.3	7.01	2.6	1	0	High	1
FALSE	Master Protein	Q8N9R6	CMT1A duplicated region transcript 4 protein [OS=Homo sapiens]	7	1	1	1	151	17.5	10.04	2.6	1	0	High	1
FALSE	Master Protein	Q8IZK6	Mucolipin-2 [OS=Homo sapiens]	4	1	1	1	566	65.9	7.61	2.6	1	0	High	1
FALSE	Master Protein	P17480-1	Nucleolar transcription factor 1 [OS=Homo sapiens]	2	1	1	1	764	89.4	5.81	2.6	1	0	High	1
FALSE	Master Protein	O14647	Chromodomain-helicase-DNA-binding protein 2 [OS=Homo sapiens]	1	1	1	1	1828	211.2	8.1	2.6	1	0	High	1
FALSE	Master Protein	Q9UKU7	Isobutyryl-CoA dehydrogenase, mitochondrial [OS=Homo sapiens]	3	1	1	1	415	45	7.85	2.6	1	0	High	1
FALSE	Master Protein	Q8N1K5-1	protein THEMIS [OS=Homo sapiens]	3	1	1	1	641	73.4	5.9	2.6	1	0	High	1
FALSE	Master Protein	Q8TC17	GRB2-related adapter protein-like [OS=Homo sapiens]	18	1	1	1	118	13.4	8.16	2.6	1	0	High	1
FALSE	Master Protein	Q7L1T6	Cytochrome b5 reductase 4 [OS=Homo sapiens]	4	1	1	1	521	59.4	7.72	2.6	1	0	High	1
FALSE	Master Protein	O00154	cytosolic acyl coenzyme A thioester hydrolase [OS=Homo sapiens]	3	1	1	1	380	41.8	8.54	2.59	1	0	High	1
FALSE	Master Protein	A0JNW5-1	UHRF1-binding protein 1-like [OS=Homo sapiens]	1	1	1	1	1464	164.1	6.32	2.59	1	0	High	1
FALSE	Master Protein	Q9BQR3	serine protease 27 [OS=Homo sapiens]	8	1	2	1	290	31.9	8.13	2.59	1	0	High	1
FALSE	Master Protein	Q14493-1	Histone RNA hairpin-binding protein [OS=Homo sapiens]	8	1	1	1	270	31.3	7.47	2.59	1	0	High	1
FALSE	Master Protein	O75916-1	regulator of G-protein signaling 9 [OS=Homo sapiens]	1	1	1	1	674	76.9	9.36	2.59	1	0	High	1
FALSE	Master Protein	A6XGL0-2	Isoform 2 of YjeF N-terminal domain-containing protein 3 [OS=Homo sapiens]	12	1	1	1	249	26.9	5.64	2.59	1	0	High	1
FALSE	Master Protein	P08263	Glutathione S-transferase A1 [OS=Homo sapiens]	6	1	1	1	222	25.6	8.88	2.59	1	0	High	1
FALSE	Master Protein	Q9BPX6-1	Calcium uptake protein 1, mitochondrial [OS=Homo sapiens]	4	1	1	1	476	54.3	8.41	2.59	1	0	High	1
FALSE	Master Protein	Q96PM9	Zinc finger protein 385A [OS=Homo sapiens]	6	1	1	1	386	40.4	9.86	2.59	1	0	High	1
FALSE	Master Protein	Q16663	C-C motif chemokine 15 [OS=Homo sapiens]	15	1	1	1	113	12.2	8.18	2.59	1	0	High	1
FALSE	Master Protein	Q7L0Q8-1	Rho-related GTP-binding protein RhoU [OS=Homo sapiens]	8	1	1	1	258	28.2	8.06	2.59	1	0	High	1
FALSE	Master Protein	P98082	Disabled homolog 2 [OS=Homo sapiens]	3	1	1	1	770	82.4	5.53	2.59	1	0	High	1
FALSE	Master Protein	Q00059	Transcription factor A, mitochondrial [OS=Homo sapiens]	4	1	1	1	246	29.1	9.72	2.59	1	0	High	1
FALSE	Master Protein	Q9BRT2	Ubiquinol-cytochrome-c reductase complex assembly factor 2 [OS=Homo sapiens]	13	1	1	1	126	14.9	7.37	2.59	1	0	High	1
FALSE	Master Protein	P43304	Glycerol-3-phosphate dehydrogenase, mitochondrial [OS=Homo sapiens]	4	1	1	1	727	80.8	7.69	2.59	1	0	High	1
FALSE	Master Protein	Q5TF21	Protein SOGA3 [OS=Homo sapiens]	3	1	1	1	947	103.1	6.06	2.59	1	0	High	1
FALSE	Master Protein	O00189	AP-4 complex subunit mu-1 [OS=Homo sapiens]	3	1	1	1	453	49.9	7.2	2.59	1	0	High	1
FALSE	Master Protein	Q9Y608	Leucine-rich repeat flightless-interacting protein 2 [OS=Homo sapiens]	2	1	1	1	721	82.1	6.95	2.59	1	0	High	1
FALSE	Master Protein	Q5TCS8	Adenylate kinase 9 [OS=Homo sapiens]	1	1	1	1	1911	221.3	5.01	2.58	1	0	High	1
FALSE	Master Protein	Q92753-2	Nuclear receptor ROR-beta [OS=Homo sapiens]	5	1	1	1	470	53.2	7.65	2.58	1	0	High	1
FALSE	Master Protein	P00846	ATP synthase subunit A [OS=Homo sapiens]	4	1	1	1	226	24.8	10.1	2.58	1	0	High	1
FALSE	Master Protein	Q9UBB9-1	Tuftelin-interacting protein 11 [OS=Homo sapiens]	1	1	1	1	837	96.8	5.67	2.58	1	0	High	1
FALSE	Master Protein	Q9Y2T3	guanine deaminase [OS=Homo sapiens]	4	1	1	1	454	51	5.68	2.58	1	0	High	1
FALSE	Master Protein	Q76NI1-4	Isoform 4 of Protein very KIND [OS=Homo sapiens]	2	1	1	1	1397	148.5	5.69	2.58	1	0	High	1
FALSE	Master Protein	Q99547	M-phase phosphoprotein 6 [OS=Homo sapiens]	7	1	1	1	160	19	5.2	2.58	1	0	High	1
FALSE	Master Protein	Q6P3R8	serine/threonine-protein kinase Nek5 [OS=Homo sapiens]	2	1	1	1	708	81.4	8.87	2.58	1	0	High	1
FALSE	Master Protein	Q86VI3	Ras GTPase-activating-like protein IQGAP3 [OS=Homo sapiens]	2	1	1	1	1631	184.6	7.65	2.58	1	0	High	1
FALSE	Master Protein	Q9UBZ4	DNA-(apurinic or apyrimidinic site) lyase 2 [OS=Homo sapiens]	4	1	1	1	518	57.4	8.29	2.58	1	0	High	1
FALSE	Master Protein	P17707-1	S-adenosylmethionine decarboxylase proenzyme [OS=Homo sapiens]	6	1	1	1	334	38.3	6	2.58	1	0	High	1
FALSE	Master Protein	O00423-1	Echinoderm microtubule-associated protein-like 1 [OS=Homo sapiens]	3	1	1	1	815	89.8	7.06	2.58	1	0	High	1
FALSE	Master Protein	P0CF97	Protein FAM200B [OS=Homo sapiens]	4	1	1	1	657	76	8.07	2.58	1	0	High	1
FALSE	Master Protein	P23610	Factor VIII intron 22 protein [OS=Homo sapiens]	7	1	1	1	371	39.1	6.84	2.58	1	0	High	1
FALSE	Master Protein	P18583-1	Protein SON [OS=Homo sapiens]	1	1	1	1	2426	263.7	5.64	2.58	1	0	High	1
FALSE	Master Protein	Q8IUR5-1	Isoform 1 of Transmembrane and TPR repeat-containing protein 1 [OS=Homo sapiens]	3	1	1	1	774	87.3	8.73	2.58	1	0	High	1
FALSE	Master Protein	O00408-1	cGMP-dependent 3',5'-cyclic phosphodiesterase [OS=Homo sapiens]	2	1	1	1	941	105.6	5.41	2.58	1	0	High	1
FALSE	Master Protein	O75190	DnaJ homolog subfamily B member 6 [OS=Homo sapiens]	4	1	1	1	326	36.1	9.16	2.58	1	0	High	1
FALSE	Master Protein	P48664	excitatory amino acid transporter 4 [OS=Homo sapiens]	3	1	1	1	564	61.5	9.2	2.58	1	0	High	1
FALSE	Master Protein	Q9UNS1	Protein timeless homolog [OS=Homo sapiens]	2	1	1	1	1208	138.6	5.4	2.57	1	0	High	1
FALSE	Master Protein	Q92917	G patch domain and KOW motifs-containing protein [OS=Homo sapiens]	4	1	1	1	476	52.2	6.15	2.57	1	0	High	1
FALSE	Master Protein	P41143	Delta-type opioid receptor [OS=Homo sapiens]	5	1	1	1	372	40.3	8.92	2.57	1	0	High	1
FALSE	Master Protein	P51532-1	Transcription activator BRG1 [OS=Homo sapiens]	1	1	1	1	1647	184.5	7.88	2.57	1	0	High	1
FALSE	Master Protein	O75475-1	PC4 and SFRS1-interacting protein [OS=Homo sapiens]	2	1	1	1	530	60.1	9.13	2.57	1	0	High	1
FALSE	Master Protein	Q9H1Y3-1	Opsin-3 [OS=Homo sapiens]	7	1	1	1	402	44.8	9.14	2.57	1	0	High	1
FALSE	Master Protein	Q8NAT1	Protein O-linked-mannose beta-1,4-N-acetylglucosaminyltransferase 2 [OS=Homo sapiens]	2	1	1	1	580	66.6	8.57	2.56	1	0	High	1
FALSE	Master Protein	P31944	Caspase-14 [OS=Homo sapiens]	10	1	1	1	242	27.7	5.58	2.56	1	0	High	1
FALSE	Master Protein	Q9BZM2-1	Group IIF secretory phospholipase A2 [OS=Homo sapiens]	11	1	1	1	168	18.6	5.27	2.56	1	0	High	1
FALSE	Master Protein	A6NMZ7-1	Collagen alpha-6(VI) chain [OS=Homo sapiens]	1	1	1	1	2263	247	6.89	2.56	1	0	High	1
FALSE	Master Protein	Q9UMX5	Neudesin [OS=Homo sapiens]	9	1	1	1	172	18.8	5.69	2.56	1	0	High	1
FALSE	Master Protein	Q13093	Platelet-activating factor acetylhydrolase [OS=Homo sapiens]	5	1	1	1	441	50	7.56	2.56	1	0	High	1
FALSE	Master Protein	P49756-1	RNA-binding protein 25 [OS=Homo sapiens]	2	1	1	1	843	100.1	6.32	2.56	1	0	High	1
FALSE	Master Protein	Q86V81	THO complex subunit 4 [OS=Homo sapiens]	4	1	1	1	257	26.9	11.15	2.56	1	0	High	1
FALSE	Master Protein	Q13516	oligodendrocyte transcription factor 2 [OS=Homo sapiens]	7	1	1	1	323	32.4	9.13	2.56	1	0	High	1
FALSE	Master Protein	Q8IZP0	abl interactor 1 [OS=Homo sapiens]	4	1	1	1	508	55	7.06	2.56	1	0	High	1
FALSE	Master Protein	P0CW24	Paraneoplastic antigen-like protein 6A [OS=Homo sapiens]	6	1	1	1	399	43.8	5.3	2.56	1	0	High	1
FALSE	Master Protein	Q8TF40-1	Folliculin-interacting protein 1 [OS=Homo sapiens]	1	1	1	1	1166	130.5	5.52	2.56	1	0	High	1
FALSE	Master Protein	Q9Y2Z0-1	Protein SGT1 homolog [OS=Homo sapiens]	4	1	1	1	365	41	5.16	2.56	1	0	High	1
FALSE	Master Protein	O94768	Serine/threonine-protein kinase 17B [OS=Homo sapiens]	5	1	1	1	372	42.3	5.25	2.56	1	0	High	1
FALSE	Master Protein	Q14929	Zinc finger protein 169 [OS=Homo sapiens]	4	1	1	1	603	68.4	9.13	2.56	1	0	High	1
FALSE	Master Protein	Q9H0W8	protein SMG9 [OS=Homo sapiens]	6	1	1	1	520	57.6	7.01	2.56	1	0	High	1
FALSE	Master Protein	Q9Y4K1	beta/gamma crystallin domain-containing protein 1 [OS=Homo sapiens]	1	1	1	1	1723	188.6	5.86	2.56	1	0	High	1
FALSE	Master Protein	Q13315	Serine-protein kinase ATM [OS=Homo sapiens]	1	1	1	1	3056	350.5	6.81	2.56	1	0	High	1
FALSE	Master Protein	Q9H251	Cadherin-23 [OS=Homo sapiens]	1	1	1	1	3354	369.3	4.67	2.56	1	0	High	1
FALSE	Master Protein	Q9H3C7	Gametogenetin-binding protein 2 [OS=Homo sapiens]	4	1	1	1	697	79	6.38	2.55	1	0	High	1
FALSE	Master Protein	Q9NQT8	Kinesin-like protein KIF13B [OS=Homo sapiens]	1	1	1	1	1826	202.7	5.88	2.55	1	0	High	1
FALSE	Master Protein	P35712-1	Transcription factor Sox-6 [OS=Homo sapiens]	3	1	1	1	828	91.9	7.78	2.55	1	0	High	1
FALSE	Master Protein	Q5VVJ2	Histone H2A deubiquitinase MYSM1 [OS=Homo sapiens]	2	1	1	1	828	95	5.53	2.55	1	0	High	1
FALSE	Master Protein	Q86US8-1	Telomerase-binding protein EST1A [OS=Homo sapiens]	1	1	1	1	1419	160.4	7.05	2.55	1	0	High	1
FALSE	Master Protein	Q2NL82	Pre-rRNA-processing protein TSR1 homolog [OS=Homo sapiens]	1	1	1	1	804	91.8	7.42	2.55	1	0	High	1
FALSE	Master Protein	Q68CR1-1	Protein sel-1 homolog 3 [OS=Homo sapiens]	2	1	1	1	1132	128.5	7.28	2.55	1	0	High	1
FALSE	Master Protein	Q9UEG4	zinc finger protein 629 [OS=Homo sapiens]	1	1	1	1	869	96.6	7.93	2.55	1	0	High	1
FALSE	Master Protein	O95292	Vesicle-associated membrane protein-associated protein B/C [OS=Homo sapiens]	5	1	1	1	243	27.2	7.3	2.55	1	0	High	1
FALSE	Master Protein	Q9H074	Polyadenylate-binding protein-interacting protein 1 [OS=Homo sapiens]	4	1	1	1	479	53.5	4.81	2.55	1	0	High	1
FALSE	Master Protein	P0C7P3-1	Protein Slfn14 [OS=Homo sapiens]	2	1	1	1	912	103.8	8.24	2.55	1	0	High	1
FALSE	Master Protein	P24752	Acetyl-CoA acetyltransferase, mitochondrial [OS=Homo sapiens]	3	1	1	1	427	45.2	8.85	2.55	1	0	High	1
FALSE	Master Protein	O43929-2	Isoform 2 of Origin recognition complex subunit 4 [OS=Homo sapiens]	7	1	1	1	352	40.8	6.54	2.54	1	0	High	1
FALSE	Master Protein	Q86U06-4	Isoform 4 of Probable RNA-binding protein 23 [OS=Homo sapiens]	6	1	1	1	405	44.5	8.73	2.54	1	0	High	1
FALSE	Master Protein	Q9P2M7-1	cingulin [OS=Homo sapiens]	1	1	1	1	1197	136.3	5.54	2.54	1	0	High	1
FALSE	Master Protein	A6NFN9	Protein ANKUB1 [OS=Homo sapiens]	3	1	1	1	424	47.6	8.95	2.54	1	0	High	1
FALSE	Master Protein	Q6DT37	Serine/threonine-protein kinase MRCK gamma [OS=Homo sapiens]	1	1	1	1	1551	172.4	6.28	2.54	1	0	High	1
FALSE	Master Protein	P13798	Acylamino-acid-releasing enzyme [OS=Homo sapiens]	2	1	1	1	732	81.2	5.48	2.54	1	0	High	1
FALSE	Master Protein	P46977	Dolichyl-diphosphooligosaccharide--protein glycosyltransferase subunit STT3A [OS=Homo sapiens]	2	1	1	1	705	80.5	8.07	2.54	1	0	High	1
FALSE	Master Protein	Q6MZM0	Hephaestin-like protein 1 [OS=Homo sapiens]	1	1	1	1	1159	131.5	6.74	2.54	1	0	High	1
FALSE	Master Protein	Q96B01	RAD51-associated protein 1 [OS=Homo sapiens]	5	1	1	1	352	38.4	9.11	2.54	1	0	High	1
FALSE	Master Protein	Q6P2D8-5	Isoform 5 of X-ray radiation resistance-associated protein 1 [OS=Homo sapiens]	4	1	1	1	517	58.9	8.75	2.54	1	0	High	1
FALSE	Master Protein	Q9Y238	Deleted in lung and esophageal cancer protein 1 [OS=Homo sapiens]	1	1	1	1	1755	195.6	6.33	2.54	1	0	High	1
FALSE	Master Protein	P49761-1	Isoform 1 of Dual specificity protein kinase CLK3 [OS=Homo sapiens]	4	1	1	1	490	58.6	9.52	2.54	1	0	High	1
FALSE	Master Protein	P55008-1	Allograft inflammatory factor 1 [OS=Homo sapiens]	13	1	1	1	147	16.7	6.24	2.53	1	0	High	1
FALSE	Master Protein	Q86XL3-1	ankyrin repeat and LEM domain-containing protein 2 [OS=Homo sapiens]	3	1	1	1	938	104.1	7.09	2.53	1	0	High	1
FALSE	Master Protein	P82987-1	ADAMTS-like protein 3 [OS=Homo sapiens]	1	1	1	1	1691	188.6	7.83	2.53	1	0	High	1
FALSE	Master Protein	Q8NHC5	Olfactory receptor 14A16 [OS=Homo sapiens]	6	1	1	1	309	34.3	8.1	2.53	1	0	High	1
FALSE	Master Protein	O15037	protein KHNYN [OS=Homo sapiens]	3	1	1	1	678	74.5	7.02	2.53	1	0	High	1
FALSE	Master Protein	P45983-1	Mitogen-activated protein kinase 8 [OS=Homo sapiens]	4	1	1	1	427	48.3	6.89	2.53	1	0	High	1
FALSE	Master Protein	Q8IUX7	Adipocyte enhancer-binding protein 1 [OS=Homo sapiens]	1	1	1	1	1158	130.8	5.11	2.53	1	0	High	1
FALSE	Master Protein	Q9Y2W7-1	Calsenilin [OS=Homo sapiens]	9	1	1	1	256	29.2	5.4	2.53	1	0	High	1
FALSE	Master Protein	P42898	Methylenetetrahydrofolate reductase [OS=Homo sapiens]	4	1	1	1	656	74.5	5.34	2.53	1	0	High	1
FALSE	Master Protein	Q96RL7	Vacuolar protein sorting-associated protein 13a [OS=Homo sapiens]	1	1	1	1	3174	360	6.33	2.53	1	0	High	1
FALSE	Master Protein	P08397-1	porphobilinogen deaminase [OS=Homo sapiens]	6	1	1	1	361	39.3	7.18	2.52	1	0	High	1
FALSE	Master Protein	Q9HDC9	Adipocyte plasma membrane-associated protein [OS=Homo sapiens]	5	1	1	1	416	46.5	6.16	2.52	1	0	High	1
FALSE	Master Protein	Q9C0D5	Protein TANC1 [OS=Homo sapiens]	1	1	1	1	1861	202.1	8.32	2.52	1	0	High	1
FALSE	Master Protein	Q9Y3B9	RRP15-like protein [OS=Homo sapiens]	5	1	1	1	282	31.5	5.52	2.52	1	0	High	1
FALSE	Master Protein	Q86UX6	Serine/threonine-protein kinase 32C [OS=Homo sapiens]	3	1	1	1	486	55	6.61	2.52	1	0	High	1
FALSE	Master Protein	Q96J66	ATP-binding cassette sub-family C member 11 [OS=Homo sapiens]	1	1	1	1	1382	154.2	8.09	2.52	1	0	High	1
FALSE	Master Protein	P61916	Epididymal secretory protein E1 [OS=Homo sapiens]	15	1	1	1	151	16.6	7.65	2.52	1	0	High	1
FALSE	Master Protein	Q12802-1	A-kinase anchor protein 13 [OS=Homo sapiens]	1	1	1	1	2813	307.4	5.24	2.52	1	0	High	1
FALSE	Master Protein	Q86Y26-4	Isoform 4 of NUT family member 1 [OS=Homo sapiens]	2	1	1	1	1160	123.3	5.45	2.52	1	0	High	1
FALSE	Master Protein	P21728	D(1A) dopamine receptor [OS=Homo sapiens]	4	1	1	1	446	49.3	8.27	2.52	1	0	High	1
FALSE	Master Protein	Q9NUW8	tyrosyl-DNA phosphodiesterase 1 [OS=Homo sapiens]	2	1	1	1	608	68.4	7.65	2.52	1	0	High	1
FALSE	Master Protein	P36402	Transcription factor 7 [OS=Homo sapiens]	3	1	1	1	384	41.6	6.81	2.52	1	0	High	1
FALSE	Master Protein	Q4KMQ1	Taperin [OS=Homo sapiens]	3	1	1	1	711	75.5	7.25	2.51	1	0	High	1
FALSE	Master Protein	Q9UPA5	Protein bassoon [OS=Homo sapiens]	0	1	1	1	3926	416.2	7.55	2.51	1	0	High	1
FALSE	Master Protein	Q9UGU5	HMG domain-containing protein 4 [OS=Homo sapiens]	3	1	1	1	601	65.7	9.32	2.51	1	0	High	1
FALSE	Master Protein	Q9Y5S2	Serine/threonine-protein kinase MRCK beta [OS=Homo sapiens]	0	1	1	1	1711	194.2	6.37	2.51	1	0	High	1
FALSE	Master Protein	P41214	Eukaryotic translation initiation factor 2d [OS=Homo sapiens]	2	1	1	1	584	64.7	7.65	2.51	1	0	High	1
FALSE	Master Protein	Q13620-1	Isoform 2 of Cullin-4B [OS=Homo sapiens]	1	1	1	1	895	102.2	7.94	2.51	1	0	High	1
FALSE	Master Protein	P46940	Ras GTPase-activating-like protein IQGAP1 [OS=Homo sapiens]	1	1	1	1	1657	189.1	6.48	2.51	1	0	High	1
FALSE	Master Protein	Q92905	COP9 signalosome complex subunit 5 [OS=Homo sapiens]	6	1	1	1	334	37.6	6.54	2.51	1	0	High	1
FALSE	Master Protein	Q6DKJ4	nucleoredoxin [OS=Homo sapiens]	5	1	1	1	435	48.4	4.97	2.51	1	0	High	1
FALSE	Master Protein	O60884	DnaJ homolog subfamily A member 2 [OS=Homo sapiens]	2	1	1	1	412	45.7	6.48	2.51	1	0	High	1
FALSE	Master Protein	Q68DU8	BTB/POZ domain-containing protein KCTD16 [OS=Homo sapiens]	5	1	1	1	428	49.1	8.09	2.51	1	0	High	1
FALSE	Master Protein	Q14031	Collagen alpha-6(IV) chain [OS=Homo sapiens]	2	1	1	1	1691	163.7	9.2	2.51	1	0	High	1
FALSE	Master Protein	Q86TZ1-2	Isoform 2 of Tetratricopeptide repeat protein 6 [OS=Homo sapiens]	5	1	1	1	536	60.7	8.44	2.51	1	0	High	1
FALSE	Master Protein	Q07973-1	1,25-dihydroxyvitamin D(3) 24-hydroxylase, mitochondrial [OS=Homo sapiens]	3	1	1	1	514	58.8	8.75	2.51	1	0	High	1
FALSE	Master Protein	Q96NE9-1	FERM domain-containing protein 6 [OS=Homo sapiens]	4	1	1	1	622	72	7.46	2.51	1	0	High	1
FALSE	Master Protein	Q14155-1	Isoform 1 of Rho guanine nucleotide exchange factor 7 [OS=Homo sapiens]	2	1	1	1	646	73.1	7.21	2.51	1	0	High	1
FALSE	Master Protein	Q99808-2	Isoform 2 of Equilibrative nucleoside transporter 1 [OS=Homo sapiens]	4	1	1	1	535	58.9	8.15	2.5	1	0	High	1
FALSE	Master Protein	P55201	Peregrin [OS=Homo sapiens]	1	1	1	1	1214	137.4	7.93	2.5	1	0	High	1
FALSE	Master Protein	Q86UW9	Probable E3 ubiquitin-protein ligase DTX2 [OS=Homo sapiens]	2	1	1	1	622	67.2	8.47	2.5	1	0	High	1
FALSE	Master Protein	O14656	Torsin-1A [OS=Homo sapiens]	5	1	1	1	332	37.8	6.99	2.5	1	0	High	1
FALSE	Master Protein	Q9HCN4	GPN-loop GTPase 1 [OS=Homo sapiens]	3	1	1	1	374	41.7	4.92	2.5	1	0	High	1
FALSE	Master Protein	O15116	U6 snRNA-associated Sm-like protein LSm1 [OS=Homo sapiens]	12	1	1	1	133	15.2	5.22	2.5	1	0	High	1
FALSE	Master Protein	Q9ULD4	Bromodomain and PHD finger-containing protein 3 [OS=Homo sapiens]	1	1	1	1	1205	135.7	6.58	2.5	1	0	High	1
FALSE	Master Protein	P32321	deoxycytidylate deaminase [OS=Homo sapiens]	12	1	1	1	178	20	7.56	2.5	1	0	High	1
FALSE	Master Protein	Q9HC36	rRNA methyltransferase 3, mitochondrial [OS=Homo sapiens]	2	1	1	1	420	47	8.73	2.5	1	0	High	1
FALSE	Master Protein	P53999	Activated RNA polymerase II transcriptional coactivator p15 [OS=Homo sapiens]	9	1	1	1	127	14.4	9.6	2.5	1	0	High	1
FALSE	Master Protein	Q14749	Glycine N-methyltransferase [OS=Homo sapiens]	8	1	1	1	295	32.7	7.02	2.5	1	0	High	1
FALSE	Master Protein	O95171	Sciellin [OS=Homo sapiens]	3	1	1	1	688	77.5	9.38	2.5	1	0	High	1
FALSE	Master Protein	O94941-1	RING finger protein 37 [OS=Homo sapiens]	5	1	1	1	541	58.9	7.56	2.5	1	0	High	1
FALSE	Master Protein	Q92688	Acidic leucine-rich nuclear phosphoprotein 32 family member B [OS=Homo sapiens]	3	1	1	1	251	28.8	4.06	2.5	1	0	High	1
FALSE	Master Protein	Q01826-1	DNA-binding protein SATB1 [OS=Homo sapiens]	3	1	1	1	763	85.9	6.54	2.5	1	0	High	1
FALSE	Master Protein	Q04721	Neurogenic locus notch homolog protein 2 [OS=Homo sapiens]	1	1	1	1	2471	265.2	5.14	2.5	1	0	High	1
FALSE	Master Protein	Q9BRP8	Partner of Y14 and mago [OS=Homo sapiens]	5	1	1	1	204	22.6	9.45	2.49	1	0	High	1
FALSE	Master Protein	Q8IWX8	Calcium homeostasis endoplasmic reticulum protein [OS=Homo sapiens]	1	1	1	1	916	103.6	9.04	2.49	1	0	High	1
FALSE	Master Protein	Q5VTH9-1	WD repeat-containing protein 78 [OS=Homo sapiens]	1	1	1	1	848	94.5	5.76	2.49	1	0	High	1
FALSE	Master Protein	Q8NC74	RBBP8 N-terminal-like protein [OS=Homo sapiens]	1	1	1	1	664	71.4	6.51	2.48	1	0	High	1
FALSE	Master Protein	Q8N3L3	Beta-taxilin [OS=Homo sapiens]	1	1	1	1	684	76.5	4.93	2.48	1	0	High	1
FALSE	Master Protein	Q6PJT7-1	Zinc finger CCCH domain-containing protein 14 [OS=Homo sapiens]	1	1	1	1	736	82.8	7.31	2.48	1	0	High	1
FALSE	Master Protein	Q9NYD6	Homeobox protein Hox-C10 [OS=Homo sapiens]	2	1	1	1	342	38	8.18	2.47	1	0	High	1
FALSE	Master Protein	P51648	Fatty aldehyde dehydrogenase [OS=Homo sapiens]	2	1	1	1	485	54.8	7.88	2.47	1	0	High	1
FALSE	Master Protein	Q00577	Transcriptional activator protein Pur-alpha [OS=Homo sapiens]	3	1	1	1	322	34.9	6.44	2.46	1	0	High	1
FALSE	Master Protein	Q5BJF2	sigma intracellular receptor 2 [OS=Homo sapiens]	5	1	1	1	176	20.8	9.38	2.46	1	0	High	1
FALSE	Master Protein	Q96EY7-1	pentatricopeptide repeat domain-containing protein 3, mitochondrial [OS=Homo sapiens]	1	1	1	1	689	78.5	6.42	2.46	1	0	High	1
FALSE	Master Protein	Q8N2Z9	Centromere protein S [OS=Homo sapiens]	8	1	1	1	138	15.9	6.05	2.46	1	0	High	1
FALSE	Master Protein	O15405-1	TOX high mobility group box family member 3 [OS=Homo sapiens]	3	1	1	1	576	63.3	7.85	2.46	1	0	High	1
FALSE	Master Protein	P09669	Cytochrome c oxidase subunit 6C [OS=Homo sapiens]	11	1	1	1	75	8.8	10.39	2.46	1	0	High	1
FALSE	Master Protein	P19388	DNA-directed RNA polymerases I, II, and III subunit RPABC1 [OS=Homo sapiens]	4	1	1	1	210	24.5	5.95	2.45	1	0	High	1
FALSE	Master Protein	O95104	Splicing factor, arginine/serine-rich 15 [OS=Homo sapiens]	1	1	1	1	1147	125.8	9.55	2.45	1	0	High	1
FALSE	Master Protein	Q9BSF8	BTB/POZ domain-containing protein 10 [OS=Homo sapiens]	2	1	1	1	475	53.7	7.77	2.45	1	0	High	1
FALSE	Master Protein	Q9BQ61	Uncharacterized protein C19orf43 [OS=Homo sapiens]	5	1	1	1	176	18.4	9.44	2.45	1	0	High	1
FALSE	Master Protein	Q6GQQ9-1	OTU domain-containing protein 7B [OS=Homo sapiens]	1	1	1	1	843	92.5	6.71	2.44	1	0	High	1
FALSE	Master Protein	P14406	Cytochrome c oxidase subunit 7A2, mitochondrial [OS=Homo sapiens]	12	1	1	1	83	9.4	9.76	2.44	1	0	High	1
FALSE	Master Protein	A8MQ14	Zinc finger protein 850 [OS=Homo sapiens]	1	1	1	1	1090	125.4	8.7	2.44	1	0	High	1
FALSE	Master Protein	Q8NI36	WD repeat-containing protein 36 [OS=Homo sapiens]	1	1	1	1	951	105.3	7.53	2.44	1	0	High	1
FALSE	Master Protein	Q9UJX6	anaphase-promoting complex subunit 2 [OS=Homo sapiens]	2	1	1	1	822	93.8	5.22	2.44	1	0	High	1
FALSE	Master Protein	Q7Z443	Polycystic kidney disease protein 1-like 3 [OS=Homo sapiens]	0	1	1	1	1732	195.8	8.48	2.44	1	0	High	1
FALSE	Master Protein	Q9UBS9-1	SUN domain-containing ossification factor [OS=Homo sapiens]	1	1	1	1	1254	139.3	5.01	2.43	1	0	High	1
FALSE	Master Protein	Q6P4H8-1	Protein FAM173B [OS=Homo sapiens]	6	1	1	1	233	26.1	8.87	2.43	1	0	High	1
FALSE	Master Protein	Q3B7J2-1	Glucose-fructose oxidoreductase domain-containing protein 2 [OS=Homo sapiens]	4	1	1	1	385	42.2	6.44	2.43	1	0	High	1
FALSE	Master Protein	P82914	28S ribosomal protein S15, mitochondrial [OS=Homo sapiens]	5	1	1	1	257	29.8	10.48	2.42	1	0	High	1
FALSE	Master Protein	Q9NQS1	Cell death regulator Aven [OS=Homo sapiens]	3	1	1	1	362	38.5	4.98	2.42	1	0	High	1
FALSE	Master Protein	P14174	Macrophage Migration inhibitory factor [OS=Homo sapiens]	8	1	1	1	115	12.5	7.88	2.42	1	0	High	1
FALSE	Master Protein	Q9H161	Homeobox protein aristaless-like 4 [OS=Homo sapiens]	5	1	1	1	411	44.2	8.32	2.42	1	0	High	1
FALSE	Master Protein	Q8IWS0-1	PHD finger protein 6 [OS=Homo sapiens]	2	1	1	1	365	41.3	8.68	2.42	1	0	High	1
FALSE	Master Protein	P82932	28S ribosomal protein S6, mitochondrial [OS=Homo sapiens]	6	1	1	1	125	14.2	9.26	2.41	1	0	High	1
FALSE	Master Protein	P57075	Ubiquitin-associated and SH3 domain-containing protein A [OS=Homo sapiens]	2	1	1	1	661	74.1	7.66	2.41	1	0	High	1
FALSE	Master Protein	O75417	DNA polymerase theta [OS=Homo sapiens]	0	1	1	1	2590	289.4	7.36	2.41	1	0	High	1
FALSE	Master Protein	Q9UI30	Multifunctional methyltransferase subunit TRM112-like protein [OS=Homo sapiens]	11	1	1	1	125	14.2	5.26	2.41	1	0	High	1
FALSE	Master Protein	P15863	Paired box protein Pax-1 [OS=Homo sapiens]	2	1	1	1	534	55.5	9.86	2.4	1	0	High	1
FALSE	Master Protein	Q16625-5	Isoform 5 of Occludin [OS=Homo sapiens]	6	1	1	1	200	23.3	6.06	2.4	1	0	High	1
FALSE	Master Protein	Q96KR1	Zinc finger RNA-binding protein [OS=Homo sapiens]	1	1	1	1	1074	116.9	9.04	2.4	1	0	High	1
FALSE	Master Protein	O00505	Importin subunit alpha-4 [OS=Homo sapiens]	2	1	1	1	521	57.8	4.94	2.4	1	0	High	1
FALSE	Master Protein	Q9NR28-1	Diablo homolog, mitochondrial [OS=Homo sapiens]	4	1	1	1	239	27.1	5.9	2.4	1	0	High	1
FALSE	Master Protein	P62304	small nuclear ribonucleoprotein E [OS=Homo sapiens]	12	1	1	1	92	10.8	9.44	2.4	1	0	High	1
FALSE	Master Protein	P26440	Isovaleryl-CoA dehydrogenase, mitochondrial [OS=Homo sapiens]	2	1	1	1	423	46.3	8.19	2.39	1	0	High	1
FALSE	Master Protein	Q9Y697	Cysteine desulfurase, mitochondrial [OS=Homo sapiens]	3	1	1	1	457	50.2	8.31	2.39	1	0	High	1
FALSE	Master Protein	Q9NY12-1	H/ACA ribonucleoprotein complex subunit 1 [OS=Homo sapiens]	4	1	1	1	217	22.3	10.92	2.39	1	0	High	1
FALSE	Master Protein	O76041	Nebulette [OS=Homo sapiens]	2	1	1	1	1014	116.4	7.99	2.39	1	0	High	1
FALSE	Master Protein	O75446	Histone deacetylase complex subunit SAP30 [OS=Homo sapiens]	4	1	1	1	220	23.3	9.17	2.39	1	0	High	1
FALSE	Master Protein	O43242	26S proteasome non-ATPase regulatory subunit 3 [OS=Homo sapiens]	2	1	1	1	534	60.9	8.44	2.39	1	0	High	1
FALSE	Master Protein	P53990-1	IST1 homolog [OS=Homo sapiens]	2	1	1	1	364	39.7	5.35	2.39	1	0	High	1
FALSE	Master Protein	Q9UBQ5	Eukaryotic translation initiation factor 3 subunit K [OS=Homo sapiens]	5	1	1	1	218	25	4.93	2.38	1	0	High	1
FALSE	Master Protein	P00403	Cytochrome c oxidase subunit 2 [OS=Homo sapiens]	4	1	1	1	227	25.5	4.82	2.38	1	0	High	1
FALSE	Master Protein	Q5T3I0	G patch domain-containing protein 4 [OS=Homo sapiens]	2	1	1	1	446	50.4	9.63	2.38	1	0	High	1
FALSE	Master Protein	Q5BKX6-1	Solute carrier family 45 member 4 [OS=Homo sapiens]	2	1	1	1	768	83.8	5.53	2.37	1	0	High	1
FALSE	Master Protein	P09661	U2 small nuclear ribonucleoprotein A' [OS=Homo sapiens]	4	1	1	1	255	28.4	8.62	2.37	1	0	High	1
FALSE	Master Protein	A6NKG5	retrotransposon-like protein 1 [OS=Homo sapiens]	1	1	1	1	1358	155	5.21	2.37	1	0	High	1
FALSE	Master Protein	Q9NPH2	Inositol-3-phosphate synthase 1 [OS=Homo sapiens]	1	1	1	1	558	61	5.76	2.37	1	0	High	1
FALSE	Master Protein	O60524	nuclear export mediator factor NEMF [OS=Homo sapiens]	1	1	1	1	1076	122.9	6.35	2.37	1	0	High	1
FALSE	Master Protein	Q9HD20	manganese-transporting ATPase 13A1 [OS=Homo sapiens]	1	1	1	1	1204	132.9	8.13	2.36	1	0	High	1
FALSE	Master Protein	Q9H9Q2	COP9 signalosome complex subunit 7b [OS=Homo sapiens]	3	1	1	1	264	29.6	6.15	2.36	1	0	High	1
FALSE	Master Protein	Q5T1R4-1	transcription factor HIVEP3 [OS=Homo sapiens]	0	1	1	1	2406	259.3	7.81	2.36	1	0	High	1
FALSE	Master Protein	Q5M9Q1	NKAP-like protein [OS=Homo sapiens]	2	1	1	1	402	46.3	9.72	2.36	1	0	High	1
FALSE	Master Protein	P08651	Nuclear factor 1 C-type [OS=Homo sapiens]	3	1	1	1	508	55.6	8.38	2.36	1	0	High	1
FALSE	Master Protein	Q6UVJ0	Spindle assembly abnormal protein 6 homolog [OS=Homo sapiens]	1	1	1	1	657	74.4	7.55	2.35	1	0	High	1
FALSE	Master Protein	O60488-1	Long-chain-fatty-acid--CoA ligase 4 [OS=Homo sapiens]	2	1	1	1	711	79.1	8.38	2.34	1	0	High	1
FALSE	Master Protein	P40616	ADP-ribosylation factor-like protein 1 [OS=Homo sapiens]	6	1	1	1	181	20.4	5.72	2.34	1	0	High	1
FALSE	Master Protein	P51948-1	CDK-activating kinase assembly factor MAT1 [OS=Homo sapiens]	3	1	1	1	309	35.8	6.09	2.34	1	0	High	1
FALSE	Master Protein	Q6UY14-1	ADAMTS-like protein 4 [OS=Homo sapiens]	1	1	1	1	1074	116.5	8.34	2.34	1	0	High	1
FALSE	Master Protein	P52756	RNA-binding protein 5 [OS=Homo sapiens]	1	1	1	1	815	92.1	6.28	2.34	1	0	High	1
FALSE	Master Protein	A6NJT0	homeobox protein unc-4 homolog [OS=Homo sapiens]	1	1	1	1	531	53.7	7.2	2.34	1	0	High	1
FALSE	Master Protein	Q15054	DNA polymerase delta subunit 3 [OS=Homo sapiens]	3	1	1	1	466	51.4	9.35	2.33	1	0	High	1
FALSE	Master Protein	Q15746-1	Myosin light chain kinase, smooth muscle [OS=Homo sapiens]	1	1	1	1	1914	210.6	6.15	2.33	1	0	High	1
FALSE	Master Protein	Q9HBA0	Transient receptor potential cation channel subfamily V member 4 [OS=Homo sapiens]	1	1	1	1	871	98.2	7.77	2.33	1	0	High	1
FALSE	Master Protein	Q9NR64	Kelch-like protein 1 [OS=Homo sapiens]	1	1	1	1	748	82.6	6.39	2.33	1	0	High	1
FALSE	Master Protein	Q9BVC6	Transmembrane protein 109 [OS=Homo sapiens]	5	1	1	1	243	26.2	10.48	2.33	1	0	High	1
FALSE	Master Protein	Q8N271-1	prominin-2 [OS=Homo sapiens]	1	1	1	1	834	91.8	6.15	2.33	1	0	High	1
FALSE	Master Protein	Q68D51	DENN domain-containing protein 2C [OS=Homo sapiens]	2	1	1	1	928	106.8	8.48	2.32	1	0	High	1
FALSE	Master Protein	O15131	importin subunit alpha-6 [OS=Homo sapiens]	2	1	1	1	536	60.3	5.16	2.32	1	0	High	1
FALSE	Master Protein	Q8N163-1	Cell cycle and apoptosis regulator protein 2 [OS=Homo sapiens]	1	1	1	1	923	102.8	5.22	2.32	1	0	High	1
FALSE	Master Protein	Q5SVZ6	Zinc finger MYM-type protein 1 [OS=Homo sapiens]	1	1	1	1	1142	128.6	7.44	2.32	1	0	High	1
FALSE	Master Protein	Q9C037-1	E3 ubiquitin-protein ligase TRIM4 [OS=Homo sapiens]	2	1	1	1	500	57.4	8.1	2.32	1	0	High	1
FALSE	Master Protein	O75150	E3 ubiquitin-protein ligase BRE1B [OS=Homo sapiens]	1	1	1	1	1001	113.6	6.23	2.32	1	0	High	1
FALSE	Master Protein	Q14919-1	Dr1-associated corepressor [OS=Homo sapiens]	5	1	1	1	205	22.3	5.17	2.32	1	0	High	1
FALSE	Master Protein	Q8NBZ9	Putative uncharacterized protein NEXN-AS1 [OS=Homo sapiens]	6	1	1	1	246	25.1	10.68	2.31	1	0	High	1
FALSE	Master Protein	Q8IUD2-1	ELKS/Rab6-interacting/CAST family member 1 [OS=Homo sapiens]	1	1	1	1	1116	128	5.97	2.31	1	0	High	1
FALSE	Master Protein	Q5T5S1	Coiled-coil domain-containing protein 183 [OS=Homo sapiens]	2	1	1	1	534	62.6	8.79	2.31	1	0	High	1
FALSE	Master Protein	Q9BZF1-1	Oxysterol-binding protein-related protein 8 [OS=Homo sapiens]	1	1	1	1	889	101.1	6.96	2.31	1	0	High	1
FALSE	Master Protein	O95838	glucagon-like peptide 2 receptor [OS=Homo sapiens]	2	1	1	1	553	63	8.85	2.31	1	0	High	1
FALSE	Master Protein	Q15269	Periodic tryptophan protein 2 homolog [OS=Homo sapiens]	1	1	1	1	919	102.4	6.15	2.31	1	0	High	1
FALSE	Master Protein	Q92621	Nuclear pore complex protein Nup205 [OS=Homo sapiens]	0	1	1	1	2012	227.8	6.19	2.31	1	0	High	1
FALSE	Master Protein	O75934	Pre-mRNA-splicing factor spf27 [OS=Homo sapiens]	5	1	1	1	225	26.1	5.66	2.31	1	0	High	1
FALSE	Master Protein	Q8TEK3	Histone-lysine N-methyltransferase, H3 lysine-79 specific [OS=Homo sapiens]	1	1	1	1	1739	184.7	9.33	2.3	1	0	High	1
FALSE	Master Protein	Q5JSL3	dedicator of cytokinesis protein 11 [OS=Homo sapiens]	1	1	1	1	2073	237.5	7.74	2.3	1	0	High	1
FALSE	Master Protein	Q9BTE1	Dynactin subunit 5 [OS=Homo sapiens]	6	1	1	1	182	20.1	8.02	2.3	1	0	High	1
FALSE	Master Protein	Q15041	ADP-ribosylation factor-like protein 6-interacting protein 1 [OS=Homo sapiens]	5	1	1	1	203	23.3	9.32	2.3	1	0	High	1
FALSE	Master Protein	Q7Z7A3	Cytoplasmic tRNA 2-thiolation protein 1 [OS=Homo sapiens]	4	1	1	1	348	36.4	9.2	2.3	1	0	High	1
FALSE	Master Protein	Q9NS28	Regulator of G-protein signaling 18 [OS=Homo sapiens]	4	1	1	1	235	27.6	7.91	2.3	1	0	High	1
FALSE	Master Protein	Q13610	Periodic tryptophan protein 1 homolog [OS=Homo sapiens]	2	1	1	1	501	55.8	4.77	2.29	1	0	High	1
FALSE	Master Protein	Q9H1I8-1	Activating signal cointegrator 1 complex subunit 2 [OS=Homo sapiens]	1	1	1	1	757	86.3	5.16	2.29	1	0	High	1
FALSE	Master Protein	Q9UNM6	26S proteasome non-ATPase regulatory subunit 13 [OS=Homo sapiens]	3	1	1	1	376	42.9	5.81	2.29	1	0	High	1
FALSE	Master Protein	P49458	Signal recognition particle 9 kDa protein [OS=Homo sapiens]	10	1	1	1	86	10.1	7.97	2.29	1	0	High	1
FALSE	Master Protein	Q8TEJ3	SH3 domain-containing RING finger protein 3 [OS=Homo sapiens]	1	1	1	1	882	92.7	8.84	2.29	1	0	High	1
FALSE	Master Protein	P28799	Granulins [OS=Homo sapiens]	1	1	1	1	593	63.5	6.83	2.29	1	0	High	1
FALSE	Master Protein	Q6NY19-1	KN motif and ankyrin repeat domain-containing protein 3 [OS=Homo sapiens]	2	1	1	1	840	88.4	5.26	2.29	1	0	High	1
FALSE	Master Protein	P07954	fumarate hydratase, mitochondrial [OS=Homo sapiens]	3	1	1	1	510	54.6	8.76	2.28	1	0	High	1
FALSE	Master Protein	Q9UBX7-1	Isoform 1 of Kallikrein-11 [OS=Homo sapiens]	3	1	1	1	250	27.4	8.43	2.28	1	0	High	1
FALSE	Master Protein	P62875	DNA-directed RNA polymerases I, II, and III subunit RPABC5 [OS=Homo sapiens]	13	1	1	1	67	7.6	7.77	2.28	1	0	High	1
FALSE	Master Protein	Q9BXJ9	N-alpha-acetyltransferase 15, NatA auxiliary subunit [OS=Homo sapiens]	1	1	1	1	866	101.2	7.42	2.28	1	0	High	1
FALSE	Master Protein	Q8IXJ9	Putative Polycomb group protein ASXL1 [OS=Homo sapiens]	1	1	1	1	1541	165.3	6.21	2.28	1	0	High	1
FALSE	Master Protein	Q9HBL0	Tensin-1 [OS=Homo sapiens]	1	1	1	1	1735	185.6	7.75	2.27	1	0	High	1
FALSE	Master Protein	Q8IWE5	pleckstrin homology domain-containing family M member 2 [OS=Homo sapiens]	1	1	1	1	1019	112.7	4.93	2.27	1	0	High	1
FALSE	Master Protein	Q8NI60-1	Atypical kinase COQ8A, mitochondrial [OS=Homo sapiens]	2	1	1	1	647	71.9	6.99	2.27	1	0	High	1
FALSE	Master Protein	Q8NEF9	serum response factor-binding protein 1 [OS=Homo sapiens]	2	1	1	1	429	48.6	9.58	2.26	1	0	High	1
FALSE	Master Protein	O43148-1	mRNA cap guanine-N7 methyltransferase [OS=Homo sapiens]	3	1	1	1	476	54.8	6.61	2.26	1	0	High	1
FALSE	Master Protein	Q96Q89-1	Kinesin-like protein KIF20B [OS=Homo sapiens]	1	1	1	1	1820	210.5	5.67	2.26	1	0	High	1
FALSE	Master Protein	Q9BQ70	Transcription factor 25 [OS=Homo sapiens]	1	1	1	1	676	76.6	6.35	2.26	1	0	High	1
FALSE	Master Protein	Q8NEW0	Zinc transporter 7 [OS=Homo sapiens]	3	1	1	1	376	41.6	6.95	2.25	1	0	High	1
FALSE	Master Protein	Q96KC9	Calcium-binding and spermatid-specific protein 1 [OS=Homo sapiens]	4	1	1	1	395	43	4.21	2.25	1	0	High	1
FALSE	Master Protein	Q5T5X7	BEN domain-containing protein 3 [OS=Homo sapiens]	1	1	1	1	828	94.4	5.43	2.25	1	0	High	1
FALSE	Master Protein	Q8TF08	Cytochrome c oxidase subunit 7B2, mitochondrial [OS=Homo sapiens]	12	1	1	1	81	9.1	9.72	2.25	1	0	High	1
FALSE	Master Protein	O60566	Mitotic checkpoint serine/threonine-protein kinase BUB1 beta [OS=Homo sapiens]	1	1	1	1	1050	119.5	5.27	2.25	1	0	High	1
FALSE	Master Protein	Q14697-1	Neutral alpha-glucosidase AB [OS=Homo sapiens]	2	1	1	1	944	106.8	6.14	2.25	1	0	High	1
FALSE	Master Protein	Q8TF46	DIS3-like exonuclease 1 [OS=Homo sapiens]	1	1	1	1	1054	120.7	6.54	2.25	1	0	High	1
FALSE	Master Protein	Q96J88-1	Epithelial-stromal interaction protein 1 [OS=Homo sapiens]	3	1	1	1	318	36.8	9.89	2.25	1	0	High	1
FALSE	Master Protein	Q8WXX0-1	Dynein heavy chain 7, axonemal [OS=Homo sapiens]	0	1	1	1	4024	460.9	6	2.24	1	0	High	1
FALSE	Master Protein	Q8TC12	Retinol dehydrogenase 11 [OS=Homo sapiens]	4	1	1	1	318	35.4	8.82	2.24	1	0	High	1
FALSE	Master Protein	P46934	E3 ubiquitin-protein ligase NEDD4 [OS=Homo sapiens]	1	1	1	1	1319	149	6.58	2.24	1	0	High	1
FALSE	Master Protein	P12814-1	Alpha-actinin-1 [OS=Homo sapiens]	2	1	1	1	892	103	5.41	2.24	1	0	High	1
FALSE	Master Protein	E5RG02	Putative serine protease 46 [OS=Homo sapiens]	5	1	1	1	174	19.3	9.1	2.24	1	0	High	1
FALSE	Master Protein	Q9UKX7	Nuclear pore complex protein Nup50 [OS=Homo sapiens]	2	1	1	1	468	50.1	7.06	2.23	1	0	High	1
FALSE	Master Protein	Q12926	ELAV-like protein 2 [OS=Homo sapiens]	3	1	1	1	359	39.5	9.13	2.23	1	0	High	1
FALSE	Master Protein	Q9Y485	DmX-like protein 1 [OS=Homo sapiens]	1	1	1	1	3027	337.6	6.34	2.23	1	0	High	1
FALSE	Master Protein	Q96HY6-1	DDRGK domain-containing protein 1 [OS=Homo sapiens]	4	1	1	1	314	35.6	5.12	2.23	1	0	High	1
FALSE	Master Protein	Q9NR31	GTP-binding protein SAR1a [OS=Homo sapiens]	6	1	1	1	198	22.4	6.68	2.23	1	0	High	1
FALSE	Master Protein	Q9BTP7	Fanconi anemia core complex-associated protein 24 [OS=Homo sapiens]	5	1	1	1	215	23.9	9.19	2.23	1	0	High	1
FALSE	Master Protein	Q49A26-1	Putative oxidoreductase GLYR1 [OS=Homo sapiens]	2	1	1	1	553	60.5	9.17	2.23	1	0	High	1
FALSE	Master Protein	Q9BXW9-1	Isoform 1 of Fanconi anemia group D2 protein [OS=Homo sapiens]	1	1	1	1	1471	166.4	6.24	2.23	1	0	High	1
FALSE	Master Protein	Q13765-1	Nascent polypeptide-associated complex subunit alpha [OS=Homo sapiens]	7	1	1	1	215	23.4	4.56	2.22	1	0	High	1
FALSE	Master Protein	Q15392	Delta(24)-sterol reductase [OS=Homo sapiens]	2	1	1	1	516	60.1	8.16	2.22	1	0	High	1
FALSE	Master Protein	Q6NW29	RWD domain-containing protein 4 [OS=Homo sapiens]	7	1	1	1	188	21.2	5.31	2.22	1	0	High	1
FALSE	Master Protein	Q5TAQ9-1	DDB1- and CUL4-associated factor 8 [OS=Homo sapiens]	2	1	1	1	597	66.8	5.39	2.22	1	0	High	1
FALSE	Master Protein	Q9P2J9	[Pyruvate dehydrogenase [acetyl-transferring]]-phosphatase 2, mitochondrial [OS=Homo sapiens]	2	1	1	1	529	59.9	6.07	2.22	1	0	High	1
FALSE	Master Protein	Q15056-1	Eukaryotic translation initiation factor 4H [OS=Homo sapiens]	3	1	1	1	248	27.4	7.23	2.22	1	0	High	1
FALSE	Master Protein	P01602	Immunoglobulin kappa variable 1-5 [OS=Homo sapiens]	9	1	1	1	117	12.8	8.28	2.22	1	0	High	1
FALSE	Master Protein	O75419	Cell division control protein 45 homolog [OS=Homo sapiens]	2	1	1	1	566	65.5	5.53	2.22	1	0	High	1
FALSE	Master Protein	A8MWA6	Putative protein FAM90A22P [OS=Homo sapiens]	3	1	1	1	464	49.8	9.83	2.22	1	0	High	1
FALSE	Master Protein	P45880	Voltage-dependent anion-selective channel protein 2 [OS=Homo sapiens]	3	1	1	1	294	31.5	7.56	2.22	1	0	High	1
FALSE	Master Protein	O43837-1	isocitrate dehydrogenase [NAD] subunit beta, mitochondrial [OS=Homo sapiens]	2	1	1	1	385	42.2	8.46	2.21	1	0	High	1
FALSE	Master Protein	Q9H501	ESF1 homolog [OS=Homo sapiens]	2	1	1	1	851	98.7	5.11	2.21	1	0	High	1
FALSE	Master Protein	O43819	Protein SCO2 homolog, mitochondrial [OS=Homo sapiens]	3	1	1	1	266	29.8	8.85	2.21	1	0	High	1
FALSE	Master Protein	Q8IYP9	Palmitoyltransferase ZDHHC23 [OS=Homo sapiens]	2	1	1	1	409	46	8.63	2.21	1	0	High	1
FALSE	Master Protein	Q49MG5	Microtubule-associated protein 9 [OS=Homo sapiens]	1	1	1	1	647	74.2	7.8	2.21	1	0	High	1
FALSE	Master Protein	Q86YQ8	Copine-8 [OS=Homo sapiens]	2	1	1	1	564	63.1	5.96	2.21	1	0	High	1
FALSE	Master Protein	P84022	Mothers against decapentaplegic homolog 3 [OS=Homo sapiens]	3	1	1	1	425	48.1	7.15	2.2	1	0	High	1
FALSE	Master Protein	P55145	Mesencephalic astrocyte-derived neurotrophic factor [OS=Homo sapiens]	4	1	1	1	182	20.7	8.69	2.2	1	0	High	1
FALSE	Master Protein	Q5T890-1	DNA excision repair protein ERCC-6-like 2 [OS=Homo sapiens]	1	1	1	1	1561	177	8.6	2.2	1	0	High	1
FALSE	Master Protein	Q9NVC6	mediator of RNA polymerase II transcription subunit 17 [OS=Homo sapiens]	2	1	1	1	651	72.8	7.44	2.2	1	0	High	1
FALSE	Master Protein	O75083	WD repeat-containing protein 1 [OS=Homo sapiens]	1	1	1	1	606	66.2	6.65	2.2	1	0	High	1
FALSE	Master Protein	P01344	Insulin-like growth factor II [OS=Homo sapiens]	5	1	1	1	180	20.1	9.32	2.2	1	0	High	1
FALSE	Master Protein	Q15629	Translocating chain-associated membrane protein 1 [OS=Homo sapiens]	3	1	1	1	374	43	9.63	2.2	1	0	High	1
FALSE	Master Protein	P28340	DNA polymerase delta catalytic subunit [OS=Homo sapiens]	1	1	1	1	1107	123.6	7.03	2.2	1	0	High	1
FALSE	Master Protein	Q6UXI9-2	Isoform 2 of Nephronectin [OS=Homo sapiens]	2	1	1	1	509	55.7	8.56	2.19	1	0	High	1
FALSE	Master Protein	P28482	mitogen-activated protein kinase 1 [OS=Homo sapiens]	2	1	1	1	360	41.4	6.98	2.19	1	0	High	1
FALSE	Master Protein	Q96BR5	Cytochrome c oxidase assembly factor 7 [OS=Homo sapiens]	4	1	1	1	231	25.7	6.02	2.19	1	0	High	1
FALSE	Master Protein	Q9NVU0	DNA-directed RNA polymerase III subunit RPC5 [OS=Homo sapiens]	1	1	1	1	708	79.8	6.47	2.19	1	0	High	1
FALSE	Master Protein	Q3MJ62	Zinc finger and SCAN domain-containing protein 23 [OS=Homo sapiens]	2	1	1	1	389	44.9	6.32	2.19	1	0	High	1
FALSE	Master Protein	P81534	beta-defensin 103 [OS=Homo sapiens]	27	1	1	1	67	7.7	10.11	2.19	1	0	High	1
FALSE	Master Protein	Q8IYW2	Cilia- and flagella-associated protein 46 [OS=Homo sapiens]	0	1	1	1	2715	303.3	7.36	2.19	1	0	High	1
FALSE	Master Protein	Q8IV04-1	Carabin [OS=Homo sapiens]	2	1	1	1	446	49.7	8.76	2.19	1	0	High	1
FALSE	Master Protein	O75964	ATP synthase subunit g, mitochondrial [OS=Homo sapiens]	11	1	1	1	103	11.4	9.64	2.19	1	0	High	1
FALSE	Master Protein	Q96QC0	Serine/threonine-protein phosphatase 1 regulatory subunit 10 [OS=Homo sapiens]	1	1	1	1	940	99	9.17	2.19	1	0	High	1
FALSE	Master Protein	Q14449	growth factor receptor-bound protein 14 [OS=Homo sapiens]	1	1	1	1	540	61	8.29	2.19	1	0	High	1
FALSE	Master Protein	Q9UKM9-1	RNA-binding protein Raly [OS=Homo sapiens]	3	1	1	1	306	32.4	9.17	2.19	1	0	High	1
FALSE	Master Protein	Q96LX7-4	Coiled-coil domain-containing protein 17 [OS=Homo sapiens]	2	1	1	1	622	67.7	7.18	2.19	1	0	High	1
FALSE	Master Protein	Q9Y617-1	phosphoserine aminotransferase [OS=Homo sapiens]	3	1	1	1	370	40.4	7.66	2.19	1	0	High	1
FALSE	Master Protein	Q9NXV6	CDKN2A-interacting protein [OS=Homo sapiens]	2	1	1	1	580	61.1	9.01	2.18	1	0	High	1
FALSE	Master Protein	Q8N4V1	Membrane magnesium transporter 1 [OS=Homo sapiens]	7	1	1	1	131	14.7	9.16	2.18	1	0	High	1
FALSE	Master Protein	Q76FK4	nucleolar protein 8 [OS=Homo sapiens]	1	1	1	1	1167	131.5	7.09	2.18	1	0	High	1
FALSE	Master Protein	Q9NTZ6	RNA-binding protein 12 [OS=Homo sapiens]	1	1	1	1	932	97.3	8.63	2.18	1	0	High	1
FALSE	Master Protein	P23284	peptidyl-prolyl cis-trans isomerase B [OS=Homo sapiens]	5	1	1	1	216	23.7	9.41	2.18	1	0	High	1
FALSE	Master Protein	Q6VY07	Phosphofurin acidic cluster sorting protein 1 [OS=Homo sapiens]	1	1	1	1	963	104.8	7.74	2.17	1	0	High	1
FALSE	Master Protein	P02786	Transferrin receptor protein 1 [OS=Homo sapiens]	2	1	1	1	760	84.8	6.61	2.17	1	0	High	1
FALSE	Master Protein	Q66K14-1	TBC1 domain family member 9B [OS=Homo sapiens]	1	1	1	1	1250	140.4	5.25	2.17	1	0	High	1
FALSE	Master Protein	Q99575	Ribonucleases P/MRP protein subunit pop1 [OS=Homo sapiens]	1	1	1	1	1024	114.6	9.22	2.17	1	0	High	1
FALSE	Master Protein	Q14677-1	Clathrin interactor 1 [OS=Homo sapiens]	2	1	1	1	625	68.2	6.42	2.17	1	0	High	1
FALSE	Master Protein	P62491-1	Ras-related protein Rab-11A [OS=Homo sapiens]	6	1	1	1	216	24.4	6.57	2.17	1	0	High	1
FALSE	Master Protein	Q8TAX9-3	Isoform 3 of Gasdermin-B [OS=Homo sapiens]	3	1	1	1	403	45.8	5.21	2.17	1	0	High	1
FALSE	Master Protein	Q13099-1	intraflagellar transport protein 88 homolog [OS=Homo sapiens]	1	1	1	1	833	94.2	6.54	2.17	1	0	High	1
FALSE	Master Protein	Q3MHD2	Protein LSM12 homolog [OS=Homo sapiens]	5	1	1	1	195	21.7	7.74	2.17	1	0	High	1
FALSE	Master Protein	Q14232	Translation initiation factor eIF-2B subunit alpha [OS=Homo sapiens]	3	1	1	1	305	33.7	7.33	2.17	1	0	High	1
FALSE	Master Protein	Q96PY0	Putative uncharacterized protein PSMG3-AS1 [OS=Homo sapiens]	6	1	1	1	264	28.2	11.15	2.16	1	0	High	1
FALSE	Master Protein	Q8NEV8-1	Exophilin-5 [OS=Homo sapiens]	1	1	1	1	1989	222.4	7.87	2.16	1	0	High	1
FALSE	Master Protein	Q7L2J0-1	7SK snRNA methylphosphate capping enzyme [OS=Homo sapiens]	2	1	1	1	689	74.3	9.57	2.16	1	0	High	1
FALSE	Master Protein	P50479-1	PDZ and LIM domain protein 4 [OS=Homo sapiens]	3	1	1	1	330	35.4	7.91	2.16	1	0	High	1
FALSE	Master Protein	O60870	DNA/RNA-binding protein KIN17 [OS=Homo sapiens]	3	1	1	1	393	45.3	8.95	2.16	1	0	High	1
FALSE	Master Protein	Q01664	Transcription factor AP-4 [OS=Homo sapiens]	3	1	1	1	338	38.7	5.87	2.16	1	0	High	1
FALSE	Master Protein	P00492	Hypoxanthine-guanine phosphoribosyltransferase [OS=Homo sapiens]	6	1	1	1	218	24.6	6.68	2.15	1	0	High	1
FALSE	Master Protein	P28289	Tropomodulin-1 [OS=Homo sapiens]	4	1	1	1	359	40.5	5.1	2.15	1	0	High	1
FALSE	Master Protein	P35556	Fibrillin-2 [OS=Homo sapiens]	0	1	1	1	2912	314.6	4.86	2.15	1	0	High	1
FALSE	Master Protein	P04049	RAF proto-oncogene serine/threonine-protein kinase [OS=Homo sapiens]	2	1	1	1	648	73	9.2	2.15	1	0	High	1
FALSE	Master Protein	P55317	Hepatocyte nuclear factor 3-alpha [OS=Homo sapiens]	3	1	1	1	472	49.1	8.82	2.15	1	0	High	1
FALSE	Master Protein	Q9BYP7	Serine/threonine-protein kinase WNK3 [OS=Homo sapiens]	0	1	1	1	1800	198.3	6.07	2.15	1	0	High	1
FALSE	Master Protein	Q8TC56	Protein FAM71B [OS=Homo sapiens]	1	1	1	1	605	64.7	9.48	2.15	1	0	High	1
FALSE	Master Protein	Q4G0P3-10	Isoform 7 of Hydrocephalus-inducing protein homolog [OS=Homo sapiens]	1	1	1	1	940	105.3	6	2.15	1	0	High	1
FALSE	Master Protein	Q9UPQ9	Trinucleotide repeat-containing gene 6B protein [OS=Homo sapiens]	0	1	1	1	1833	193.9	6.76	2.15	1	0	High	1
FALSE	Master Protein	Q86XI2-1	condensin-2 complex subunit G2 [OS=Homo sapiens]	1	1	1	1	1143	130.9	6.87	2.15	1	0	High	1
FALSE	Master Protein	Q12768	WASH complex subunit 5 [OS=Homo sapiens]	1	1	1	1	1159	134.2	6.98	2.15	1	0	High	1
FALSE	Master Protein	Q86YT6	E3 ubiquitin-protein ligase mib1 [OS=Homo sapiens]	1	1	1	1	1006	110.1	6.92	2.15	1	0	High	1
FALSE	Master Protein	Q8IUR7-1	Armadillo repeat-containing protein 8 [OS=Homo sapiens]	1	1	1	1	673	75.5	6.73	2.14	1	0	High	1
FALSE	Master Protein	Q587J7-1	Putative ATP-dependent RNA helicase TDRD12 [OS=Homo sapiens]	1	1	1	1	1177	132.5	6.74	2.14	1	0	High	1
FALSE	Master Protein	Q8N6M5	Probable allantoicase [OS=Homo sapiens]	3	1	1	1	410	45.7	6.18	2.14	1	0	High	1
FALSE	Master Protein	Q702N8-1	Xin actin-binding repeat-containing protein 1 [OS=Homo sapiens]	1	1	1	1	1843	198.4	6.15	2.14	1	0	High	1
FALSE	Master Protein	Q9BXX2-1	Ankyrin repeat domain-containing protein 30B [OS=Homo sapiens]	1	1	1	1	1392	158	6.35	2.14	1	0	High	1
FALSE	Master Protein	Q03169	Tumor necrosis factor alpha-induced protein 2 [OS=Homo sapiens]	2	1	1	1	654	72.6	6.46	2.14	1	0	High	1
FALSE	Master Protein	Q8N9N2	Activating signal cointegrator 1 complex subunit 1 [OS=Homo sapiens]	2	1	1	1	400	45.5	5.54	2.14	1	0	High	1
FALSE	Master Protein	A6NFE2	Single-pass membrane and coiled-coil domain-containing protein 2 [OS=Homo sapiens]	2	1	1	1	343	39.5	4.86	2.14	1	0	High	1
FALSE	Master Protein	O95297-1	Myelin protein zero-like protein 1 [OS=Homo sapiens]	4	1	1	1	269	29.1	8.72	2.13	1	0	High	1
FALSE	Master Protein	Q8TAQ2	SWI/SNF complex subunit SMARCC2 [OS=Homo sapiens]	1	1	1	1	1214	132.8	5.69	2.13	1	0	High	1
FALSE	Master Protein	P30405	Peptidyl-prolyl cis-trans isomerase F, mitochondrial [OS=Homo sapiens]	4	1	1	1	207	22	9.38	2.13	1	0	High	1
FALSE	Master Protein	Q14978-1	nucleolar and coiled-body phosphoprotein 1 [OS=Homo sapiens]	1	1	1	1	699	73.6	9.47	2.13	1	0	High	1
FALSE	Master Protein	O15260-1	surfeit locus protein 4 [OS=Homo sapiens]	4	1	1	1	269	30.4	7.78	2.13	1	0	High	1
FALSE	Master Protein	P08195	4F2 cell-surface antigen heavy chain [OS=Homo sapiens]	1	1	1	1	630	68	5.01	2.13	1	0	High	1
FALSE	Master Protein	Q6P4E1	Protein CASC4 [OS=Homo sapiens]	3	1	1	1	433	48.8	5.82	2.13	1	0	High	1
FALSE	Master Protein	Q9UP95	Solute carrier family 12 member 4 [OS=Homo sapiens]	1	1	1	1	1085	120.6	6.44	2.13	1	0	High	1
FALSE	Master Protein	Q53F19	Nuclear cap-binding protein subunit 3 [OS=Homo sapiens]	2	1	1	1	620	70.5	5.73	2.13	1	0	High	1
FALSE	Master Protein	P29374-1	AT-rich interactive domain-containing protein 4A [OS=Homo sapiens]	1	1	1	1	1257	142.7	5.1	2.13	1	0	High	1
FALSE	Master Protein	Q9UH17-1	DNA dC->dU-editing enzyme APOBEC-3B [OS=Homo sapiens]	3	1	1	1	382	45.9	6.06	2.13	1	0	High	1
FALSE	Master Protein	Q9UBB4-1	Ataxin-10 [OS=Homo sapiens]	2	1	1	1	475	53.5	5.25	2.13	1	0	High	1
FALSE	Master Protein	Q96FV9-1	THO complex subunit 1 [OS=Homo sapiens]	2	1	1	1	657	75.6	4.98	2.12	1	0	High	1
FALSE	Master Protein	Q9BZZ5-1	Isoform 1 of Apoptosis inhibitor 5 [OS=Homo sapiens]	3	1	1	1	438	49.5	6.46	2.12	1	0	High	1
FALSE	Master Protein	P05771-1	Protein kinase C beta type [OS=Homo sapiens]	1	1	1	1	671	76.8	7.01	2.12	1	0	High	1
FALSE	Master Protein	Q69YQ0-1	Cytospin-A [OS=Homo sapiens]	1	1	1	1	1117	124.5	5.72	2.12	1	0	High	1
FALSE	Master Protein	Q9P2D3-1	HEAT repeat-containing protein 5B [OS=Homo sapiens]	0	1	1	1	2071	224.2	7.17	2.12	1	0	High	1
FALSE	Master Protein	Q86WJ1-1	Chromodomain-helicase-DNA-binding protein 1-like [OS=Homo sapiens]	1	1	1	1	897	100.9	6.9	2.12	1	0	High	1
FALSE	Master Protein	Q8IY81	pre-rRNA processing protein FTSJ3 [OS=Homo sapiens]	1	1	1	1	847	96.5	8.4	2.12	1	0	High	1
FALSE	Master Protein	Q8NB90-1	Spermatogenesis-associated protein 5 [OS=Homo sapiens]	1	1	1	1	893	97.8	5.66	2.12	1	0	High	1
FALSE	Master Protein	Q96NU0	Contactin-associated protein-like 3B [OS=Homo sapiens]	1	1	1	1	1288	140.4	7.53	2.12	1	0	High	1
FALSE	Master Protein	Q9H000	Probable E3 ubiquitin-protein ligase makorin-2 [OS=Homo sapiens]	2	1	1	1	416	46.9	7.61	2.12	1	0	High	1
FALSE	Master Protein	Q9Y2D8	Afadin- and alpha-actinin-binding protein [OS=Homo sapiens]	1	1	1	1	614	71.2	6.4	2.12	1	0	High	1
FALSE	Master Protein	Q9UNF0	Protein kinase C and casein kinase substrate in neurons protein 2 [OS=Homo sapiens]	2	1	1	1	486	55.7	5.2	2.12	1	0	High	1
FALSE	Master Protein	Q13557	Calcium/calmodulin-dependent protein kinase type II subunit delta [OS=Homo sapiens]	2	1	1	1	499	56.3	7.25	2.12	1	0	High	1
FALSE	Master Protein	P61129	Zinc finger CCCH domain-containing protein 6 [OS=Homo sapiens]	1	1	1	1	1189	131.6	7.64	2.12	1	0	High	1
FALSE	Master Protein	Q86XP3-1	ATP-dependent RNA helicase DDX42 [OS=Homo sapiens]	1	1	1	1	938	102.9	7.02	2.11	1	0	High	1
FALSE	Master Protein	Q9Y2S6	Translation machinery-associated protein 7 [OS=Homo sapiens]	14	1	1	1	64	7.1	9.99	2.11	1	0	High	1
FALSE	Master Protein	Q8NDH2	Coiled-coil domain-containing protein 168 [OS=Homo sapiens]	0	1	1	1	2452	277.8	9.31	2.11	1	0	High	1
FALSE	Master Protein	Q9Y2D5	A-kinase anchor protein 2 [OS=Homo sapiens]	2	1	1	1	859	94.6	5.11	2.11	1	0	High	1
FALSE	Master Protein	P47974	mRNA decay activator protein ZFP36L2 [OS=Homo sapiens]	3	1	1	1	494	51	8.16	2.11	1	0	High	1
FALSE	Master Protein	Q13888-1	General transcription factor IIH subunit 2 [OS=Homo sapiens]	3	1	1	1	395	44.4	6.76	2.1	1	0	High	1
FALSE	Master Protein	Q02388-1	Collagen alpha-1(VII) chain [OS=Homo sapiens]	1	1	1	1	2944	295	6.27	2.1	1	0	High	1
FALSE	Master Protein	Q9P2D0	inhibitor of Bruton tyrosine kinase [OS=Homo sapiens]	1	1	1	1	1353	150.4	7.71	2.1	1	0	High	1
FALSE	Master Protein	Q86V42	Protein FAM124A [OS=Homo sapiens]	2	1	1	1	546	60.1	6.6	2.1	1	0	High	1
FALSE	Master Protein	Q96M91	cilia- and flagella-associated protein 53 [OS=Homo sapiens]	1	1	1	1	514	61.8	8.9	2.1	1	0	High	1
FALSE	Master Protein	Q9H425	Uncharacterized protein C1orf198 [OS=Homo sapiens]	4	1	1	1	327	36.3	5.72	2.1	1	0	High	1
FALSE	Master Protein	Q9HCS7	Pre-mRNA-splicing factor SYF1 [OS=Homo sapiens]	1	1	1	1	855	99.9	6.23	2.1	1	0	High	1
FALSE	Master Protein	P19883	follistatin [OS=Homo sapiens]	3	1	1	1	344	38	5.67	2.1	1	0	High	1
FALSE	Master Protein	Q8WVT3	Trafficking protein particle complex subunit 12 [OS=Homo sapiens]	1	1	1	1	735	79.3	4.91	2.1	1	0	High	1
FALSE	Master Protein	O75844	caax prenyl protease 1 homolog [OS=Homo sapiens]	2	1	1	1	475	54.8	7.49	2.1	1	0	High	1
FALSE	Master Protein	Q9NUD7	Uncharacterized protein C20orf96 [OS=Homo sapiens]	4	1	1	1	363	42.8	8.68	2.1	1	0	High	1
FALSE	Master Protein	A8MTJ3	Guanine nucleotide-binding protein G(T) subunit alpha-3 [OS=Homo sapiens]	3	1	1	1	354	40.3	6.01	2.1	1	0	High	1
FALSE	Master Protein	P23467	Receptor-type tyrosine-protein phosphatase beta [OS=Homo sapiens]	1	1	1	1	1997	224.2	7.61	2.1	1	0	High	1
FALSE	Master Protein	P07711	Cathepsin L1 [OS=Homo sapiens]	3	1	1	1	333	37.5	5.45	2.1	1	0	High	1
FALSE	Master Protein	Q9HC96-6	Isoform F of Calpain-10 [OS=Homo sapiens]	4	1	1	1	274	29.4	8.32	2.1	1	0	High	1
FALSE	Master Protein	Q15631-1	Translin [OS=Homo sapiens]	4	1	1	1	228	26.2	6.44	2.1	1	0	High	1
FALSE	Master Protein	P78426	homeobox protein Nkx-6.1 [OS=Homo sapiens]	3	1	1	1	367	37.8	9.45	2.1	1	0	High	1
FALSE	Master Protein	Q5TG92-2	Isoform 2 of Putative uncharacterized protein C1orf195 [OS=Homo sapiens]	18	1	1	1	71	8	11.09	2.09	1	0	High	1
FALSE	Master Protein	P15311	Ezrin [OS=Homo sapiens]	2	1	1	1	586	69.4	6.27	2.09	1	0	High	1
FALSE	Master Protein	Q9Y3Z3	deoxynucleoside triphosphate triphosphohydrolase SAMHD1 [OS=Homo sapiens]	1	1	1	1	626	72.2	7.14	2.09	1	0	High	1
FALSE	Master Protein	A4D1P6-1	WD repeat-containing protein 91 [OS=Homo sapiens]	1	1	1	1	747	83.3	6.58	2.09	1	0	High	1
FALSE	Master Protein	Q8N1G4	Leucine-rich repeat-containing protein 47 [OS=Homo sapiens]	2	1	1	1	583	63.4	8.28	2.09	1	0	High	1
FALSE	Master Protein	Q9H6Y2	WD repeat-containing protein 55 [OS=Homo sapiens]	3	1	1	1	383	42	4.92	2.09	1	0	High	1
FALSE	Master Protein	Q9NRP7	Serine/threonine-protein kinase 36 [OS=Homo sapiens]	1	1	1	1	1315	143.9	5.9	2.09	1	0	High	1
FALSE	Master Protein	Q53GS9	U4/U6.U5 tri-snRNP-associated protein 2 [OS=Homo sapiens]	2	1	1	1	565	65.3	8.91	2.09	1	0	High	1
FALSE	Master Protein	P01624	Immunoglobulin kappa variable 3-15 [OS=Homo sapiens]	8	1	1	1	115	12.5	5.19	2.09	1	0	High	1
FALSE	Master Protein	P62495	Eukaryotic peptide chain release factor subunit 1 [OS=Homo sapiens]	2	1	1	1	437	49	5.71	2.09	1	0	High	1
FALSE	Master Protein	Q3T8J9-1	GON-4-like protein [OS=Homo sapiens]	1	1	1	1	2241	248.5	5.01	2.09	1	0	High	1
[truncated: 158 more rows]
